# Supplementary material for: 4-[(E)-2-(2-Chloro­benzyl­idene)hydrazin-1-yl]quinolin-1-ium chloride dihydrate
Source: Acta Crystallogr Sect E Struct Rep Online. 2012 May 23;68(Pt 6):o1850–1. doi: 10.1107/S1600536812022660 (PMC3379418; doi:10.1107/S1600536812022660)
Supplement: Supplementary file 2 [file e-68-o1850-Isup2.hkl]

#
# h,k,l, Fc-squared, Fo-squared, sigma(Fo-squared) and status flag
#
data_I
_shelx_title ' 2011src0098a'
_shelx_refln_list_code          4
_shelx_F_calc_maximum      252.70
_exptl_crystal_F_000       736.00
_reflns_d_resolution_high  0.8409
 
loop_
 _symmetry_equiv_pos_as_xyz
 'x, y, z'
 '-x, y+1/2, -z+1/2'
 '-x, -y, -z'
 'x, -y-1/2, z-1/2'
 
_cell_length_a     4.5946
_cell_length_b    20.1550
_cell_length_c    18.2192
_cell_angle_alpha  90.000
_cell_angle_beta   96.660
_cell_angle_gamma  90.000
 
_shelx_F_squared_multiplier     1.000
 
loop_
 _refln_index_h
 _refln_index_k
 _refln_index_l
 _refln_F_squared_calc
 _refln_F_squared_meas
 _refln_F_squared_sigma
 _refln_observed_status
   1   0   0      232.06      342.63     48.32 o
   2   0   0    10827.70    10894.38    299.48 o
   3   0   0        0.88      -37.02     44.43 o
   4   0   0      539.79      518.19     43.12 o
   5   0   0        0.20      -29.81     42.91 o
   1   1   0     1144.27     1142.76     38.24 o
   2   1   0      901.22      854.07     35.51 o
   3   1   0      167.72      198.73     26.35 o
   4   1   0      235.82      249.60     22.95 o
   5   1   0      351.03      245.31     39.36 o
   1   2   0     4221.74     4385.82     94.20 o
   2   2   0       22.41       19.53     37.53 o
   3   2   0      128.00      142.02     30.29 o
   4   2   0       50.91       40.44     19.39 o
   5   2   0       88.79       22.91     28.95 o
   1   3   0    11490.86    11225.10    248.89 o
   2   3   0     2406.80     2424.19     57.55 o
   3   3   0     1871.42     2076.62     57.09 o
   4   3   0      204.00      120.92     25.67 o
   5   3   0       28.87       10.58     30.42 o
   0   4   0       57.90       30.05     44.72 o
   1   4   0     2150.15     2019.69     68.46 o
   2   4   0      210.59      174.86     41.76 o
   3   4   0       75.59       26.22     27.90 o
   4   4   0      363.10      388.03     34.42 o
   1   5   0      681.73      860.79     48.74 o
   2   5   0     2197.71     2444.44     67.14 o
   3   5   0      187.35      248.98     28.72 o
   4   5   0       18.43       -1.06     32.56 o
   5   5   0       30.80      -22.89     76.53 o
   0   6   0     6170.65     6084.06    192.05 o
   1   6   0     1293.64     1342.48     63.99 o
   2   6   0     1270.29     1467.83     42.61 o
   3   6   0        5.19       -0.93     23.70 o
   4   6   0        5.77      -13.81     46.57 o
   5   6   0        0.00       31.38     94.89 o
   1   7   0     6014.99     5917.79    144.17 o
   2   7   0      149.18       28.54     45.40 o
   3   7   0      394.55      415.74     28.15 o
   4   7   0       59.83       34.46     60.08 o
   5   7   0      120.34      109.78     49.08 o
   0   8   0     3718.02     3497.56    124.91 o
   1   8   0      160.65      179.45     69.69 o
   2   8   0      481.67      438.24     39.22 o
   3   8   0       46.97      128.12     40.20 o
   4   8   0      973.87      940.55     58.07 o
   5   8   0        3.66      -54.12     64.11 o
   1   9   0      348.82      321.44     38.98 o
   2   9   0     1682.68     1616.53     54.37 o
   3   9   0      582.74      599.17     44.27 o
   4   9   0      823.68      851.28     60.29 o
   5   9   0       30.18      -16.22     50.04 o
   0  10   0     3329.01     2985.58    117.64 o
   1  10   0      597.05      599.42     40.52 o
   2  10   0      809.29      716.88     39.40 o
   3  10   0       68.00       15.71     29.48 o
   4  10   0      183.40      222.89     54.44 o
   1  11   0       26.83       57.41     26.01 o
   2  11   0     1170.81     1269.24     51.90 o
   3  11   0       62.20      -29.24     68.45 o
   4  11   0      208.36      244.82     64.93 o
   0  12   0     1988.29     1868.17     89.47 o
   1  12   0        8.13      -19.69     31.70 o
   2  12   0     1077.79     1130.71     45.80 o
   3  12   0       80.68       53.65     43.15 o
   4  12   0       21.66       70.15     52.10 o
   1  13   0      370.65      316.46     36.64 o
   2  13   0       14.75       71.20     29.11 o
   3  13   0        2.26       84.37     39.72 o
   4  13   0      126.14       37.24     52.64 o
   0  14   0     1499.34     1364.98     92.23 o
   1  14   0       64.27      129.67     36.28 o
   2  14   0      103.24       85.85     50.96 o
   3  14   0       32.66      -35.01     47.53 o
   4  14   0       14.86      -72.98     61.78 o
   1  15   0     1609.31     1779.77     67.31 o
   2  15   0       89.40      123.48     54.41 o
   3  15   0      368.71      195.73     49.16 o
   4  15   0       47.20        4.60     52.48 o
   0  16   0      112.93        9.21    135.61 o
   1  16   0        8.30       29.48     47.15 o
   2  16   0       27.86       54.66     80.24 o
   3  16   0        0.09       76.11     36.77 o
   4  16   0       49.61      141.51     73.53 o
   1  17   0      190.18      145.51     81.31 o
   2  17   0      109.67      158.84     53.92 o
   3  17   0       18.60      -16.96     38.60 o
   0  18   0      279.49      261.58     90.82 o
   1  18   0        1.61     -177.33    118.22 o
   2  18   0      270.71      130.24     75.32 o
   3  18   0       47.98       55.29     79.28 o
   1  19   0        7.74       57.84     76.02 o
   2  19   0       57.88      112.23     79.78 o
   3  19   0       39.46      237.49    116.58 o
   0  20   0      128.36      184.98    165.15 o
   1  20   0       38.18       94.00    114.53 o
   2  20   0       26.41       74.53    137.83 o
   1  21   0       12.42      -60.16     46.42 o
   2  21   0        1.77      111.77     96.24 o
   0  22   0      234.51      471.17    157.63 o
   1  22   0       43.80       81.51     57.10 o
   2  22   0      118.37      345.65    115.91 o
   1  23   0      106.44      136.29     78.88 o
  -5   1   1        2.70       61.05     36.02 o
  -4   1   1       43.86       85.37     22.92 o
  -3   1   1      697.82      796.12     33.68 o
  -2   1   1        2.72      -39.52     38.04 o
  -1   1   1      521.00      739.77     45.20 o
   1   1   1       23.18      121.23     24.52 o
   2   1   1      133.99      100.58     43.25 o
   3   1   1       57.18        2.27     27.37 o
   4   1   1      198.59      275.05     29.20 o
   5   1   1      258.60      243.05     37.70 o
  -5   2   1       58.11      265.68     62.44 o
  -4   2   1      223.96      206.33     20.86 o
  -3   2   1     1423.46     1486.11     46.96 o
  -2   2   1      387.35      408.26     27.54 o
  -1   2   1      236.70      364.57     36.99 o
   1   2   1     2980.49     3142.88     65.74 o
   2   2   1     1542.71     1608.14     53.03 o
   3   2   1     1224.36     1236.94     46.25 o
   4   2   1       70.91      121.42     26.35 o
   5   2   1        8.38       77.96     29.79 o
  -5   3   1       26.97       96.58     41.07 o
  -4   3   1      102.39       56.76     26.66 o
  -3   3   1      212.74      215.70     25.58 o
  -2   3   1      285.41      281.08     31.80 o
  -1   3   1     2216.44     2193.57     62.44 o
   0   3   1      751.32      308.28     57.82 o
   1   3   1     7322.97     7532.26    159.54 o
   2   3   1     3564.84     3640.17     85.99 o
   3   3   1      261.57      213.42     27.76 o
   4   3   1      613.64      702.78     41.91 o
   5   3   1      460.88      378.90     81.60 o
  -5   4   1       10.67       16.34     54.37 o
  -4   4   1        0.12      -37.73     25.15 o
  -3   4   1      539.62      513.90     28.16 o
  -2   4   1      294.09      391.51     32.94 o
  -1   4   1     4382.52     4578.02    123.48 o
   0   4   1     1902.75     2271.52     61.99 o
   1   4   1        0.88        2.90     34.39 o
   2   4   1     5253.93     5779.80    122.16 o
   3   4   1        0.60      -48.03     34.53 o
   4   4   1      222.93      215.69     29.91 o
   5   4   1       18.89       36.30     28.57 o
  -5   5   1       35.73      -31.93     27.98 o
  -4   5   1      762.46      711.16     40.85 o
  -3   5   1      298.30      282.23     33.92 o
  -2   5   1      852.17      662.64     33.92 o
  -1   5   1       29.00       36.12     27.26 o
   0   5   1     7684.11     7635.41    160.86 o
   1   5   1       11.24        1.04     32.94 o
   2   5   1     3854.81     3873.99     87.57 o
   3   5   1      809.35      876.78     40.00 o
   4   5   1       75.71       78.76     28.00 o
   5   5   1      390.95      416.59     42.58 o
  -5   6   1       66.24       71.89     44.13 o
  -4   6   1       69.36       -2.88     34.23 o
  -3   6   1        6.67      -14.31     27.43 o
  -2   6   1      105.61       98.40     25.85 o
  -1   6   1      613.35      630.63     56.74 o
   0   6   1     1393.61     1414.67     52.46 o
   1   6   1       95.91       -9.00     41.64 o
   2   6   1     2168.81     2229.73     79.43 o
   3   6   1       11.15      -42.04     28.03 o
   4   6   1      333.07      321.95     31.27 o
   5   6   1      308.74      331.14     50.04 o
  -5   7   1      107.15      102.23     77.50 o
  -4   7   1      310.38      312.27     25.27 o
  -3   7   1      287.98      269.27     24.84 o
  -2   7   1      343.70      256.69     31.66 o
  -1   7   1     2849.18     2948.56     85.06 o
   0   7   1     1222.23     1104.17     49.52 o
   1   7   1     1711.26     1832.22     65.93 o
   2   7   1        3.10       83.24     39.05 o
   3   7   1      546.61      625.89     32.52 o
   4   7   1       13.66       -2.04     41.37 o
   5   7   1        0.14       37.57     46.12 o
  -5   8   1      206.67      131.87     47.75 o
  -4   8   1       71.85       37.95     27.81 o
  -3   8   1       86.18       81.50     23.88 o
  -2   8   1       97.75       81.94     39.76 o
  -1   8   1     1451.44     1391.74     50.37 o
   0   8   1     2026.76     1981.68     68.36 o
   1   8   1      673.22      709.95     40.69 o
   2   8   1     3738.60     3784.86     96.37 o
   3   8   1       90.45      -41.88     51.71 o
   4   8   1      122.97      180.78     31.28 o
   5   8   1       25.11      -48.31     51.86 o
  -5   9   1        1.29      289.35     73.85 o
  -4   9   1       22.91       47.56     33.66 o
  -3   9   1        3.18      -42.29     28.20 o
  -2   9   1      431.09      517.63     36.04 o
  -1   9   1        0.28      -54.20     46.11 o
   0   9   1      372.94      368.60     44.84 o
   1   9   1      567.12      662.94     36.52 o
   2   9   1      126.89       40.46     37.73 o
   3   9   1       98.64       31.10     43.89 o
   4   9   1      295.65      234.05     57.65 o
  -4  10   1      581.54      447.85     51.30 o
  -3  10   1     1318.99     1329.63     49.81 o
  -2  10   1       28.67       50.66     34.15 o
  -1  10   1     4927.26     5051.49    118.04 o
   0  10   1      198.90      305.42     50.66 o
   1  10   1       41.51      -38.96     36.64 o
   2  10   1      111.49      -35.13     40.22 o
   3  10   1      485.67      529.22     42.31 o
   4  10   1       43.92      113.07     69.59 o
  -4  11   1       50.59        8.86    110.66 o
  -3  11   1        1.99      -17.47     34.09 o
  -2  11   1      229.98      233.66     37.38 o
  -1  11   1       25.64      -30.89     47.32 o
   0  11   1      126.80      180.17     51.95 o
   1  11   1     1096.46     1068.10     49.12 o
   2  11   1     1054.73     1180.94     62.91 o
   3  11   1      348.75      312.39     57.52 o
   4  11   1      358.45      508.72     65.42 o
  -4  12   1        1.28      131.27     56.08 o
  -3  12   1       15.28       11.27     43.03 o
  -2  12   1       14.98      -19.99     41.61 o
  -1  12   1       44.24       53.25     27.38 o
   0  12   1       80.70       82.57     38.89 o
   1  12   1      331.54      316.58     49.45 o
   2  12   1        9.43      -29.23     42.43 o
   3  12   1      386.31      365.90     41.99 o
   4  12   1       34.52       19.94     53.24 o
  -4  13   1      209.54      122.69     76.12 o
  -3  13   1       65.12      119.96     41.93 o
  -2  13   1      669.02      613.17     38.94 o
  -1  13   1        4.52       22.50     58.94 o
   0  13   1      359.07      442.99     37.64 o
   1  13   1      294.23      218.60     34.26 o
   2  13   1      489.71      491.03     49.24 o
   3  13   1       18.13       62.92     55.39 o
   4  13   1      478.54      549.17     82.86 o
  -4  14   1       33.81      -21.97     53.05 o
  -3  14   1      209.26      175.34     46.32 o
  -2  14   1       17.80       39.67     39.40 o
  -1  14   1      296.95      221.96     34.17 o
   0  14   1      541.05      666.26     41.47 o
   1  14   1      458.33      497.60     38.73 o
   2  14   1      370.69      315.27     86.79 o
   3  14   1      653.43      510.64     61.26 o
   4  14   1        2.16      -45.52     69.85 o
  -4  15   1        2.74      164.37     70.49 o
  -3  15   1        0.01       23.70     39.39 o
  -2  15   1       34.71       10.06     44.22 o
  -1  15   1       86.34      149.93     56.01 o
   0  15   1       19.68       72.37     55.28 o
   1  15   1        2.72        1.72     29.69 o
   2  15   1      491.12      362.95     53.38 o
   3  15   1       38.06       37.75     45.92 o
   4  15   1        0.25       -5.72     63.90 o
  -4  16   1       26.60      -10.28     90.69 o
  -3  16   1      212.48      283.12     46.42 o
  -2  16   1       23.25       58.68     52.22 o
  -1  16   1      389.14      241.81     52.90 o
   0  16   1       13.99      145.68     35.46 o
   1  16   1        0.15        4.11     44.43 o
   2  16   1      377.15      458.08     55.44 o
   3  16   1        1.88       -0.34     42.45 o
   4  16   1       16.26       10.12     61.04 o
  -3  17   1       57.63       36.87     59.27 o
  -2  17   1      559.98      520.47     54.60 o
  -1  17   1        5.19      -38.64     52.35 o
   0  17   1      336.74      121.21     71.90 o
   1  17   1      203.75      202.64     41.99 o
   2  17   1        9.07        1.70     59.31 o
   3  17   1      160.65      349.80     57.62 o
  -3  18   1       18.35        1.81     69.17 o
  -2  18   1       77.65        5.09     75.56 o
  -1  18   1      829.44      798.63     69.51 o
   0  18   1      902.36      865.39     72.72 o
   1  18   1      160.13      248.49     76.42 o
   2  18   1      297.35      536.38     67.68 o
   3  18   1       73.24      116.52     95.58 o
  -3  19   1      383.14      410.84     67.91 o
  -2  19   1      454.54      627.00    130.59 o
  -1  19   1       37.29      229.93    101.97 o
   0  19   1      327.93      334.72     64.77 o
   1  19   1      248.54      211.96     55.19 o
   2  19   1       36.24      208.94    139.55 o
   3  19   1       81.22       31.80     51.25 o
  -3  20   1       13.52       22.63     69.01 o
  -2  20   1       22.47       15.27     77.28 o
  -1  20   1      375.84      705.38     90.47 o
   0  20   1     2922.27     3408.20    180.65 o
   1  20   1      236.45      482.13     83.11 o
   2  20   1      189.06      235.04    196.39 o
  -2  21   1        5.14        2.46     77.68 o
  -1  21   1      123.30      322.34     61.08 o
   0  21   1      859.28      823.18     76.55 o
   1  21   1       86.33      155.42     43.26 o
   2  21   1       39.00      124.58     87.22 o
  -2  22   1       17.38     -124.03    122.70 o
  -1  22   1      506.35      640.44     88.17 o
   0  22   1       69.25       21.45     53.29 o
   1  22   1      377.27      400.01     58.55 o
   2  22   1        2.02      479.62    206.81 o
  -1  23   1        2.35       37.11     91.65 o
   0  23   1       67.26      -34.59     54.52 o
   1  23   1       79.42        7.46    107.28 o
  -5   0   2       92.60       82.70     97.48 o
  -4   0   2      979.03      999.38     60.17 o
  -3   0   2     1432.87     1607.05     70.28 o
  -2   0   2    11179.69    11388.60    325.14 o
   1   0   2      385.03      239.23     45.48 o
   2   0   2       36.75       23.42     61.86 o
   3   0   2      247.93      201.81     38.15 o
   4   0   2      228.31      205.52     38.62 o
   5   0   2      579.13      576.84     61.60 o
  -5   1   2        5.18      -34.97     73.96 o
  -4   1   2      484.46      398.90     28.93 o
  -3   1   2     2364.60     2522.73     64.84 o
  -2   1   2     2475.69     2519.09     63.29 o
  -1   1   2      561.32      584.65     39.18 o
   1   1   2     4373.74     4400.93     89.83 o
   2   1   2     1654.35     1658.55     71.21 o
   3   1   2     1056.80     1074.04     35.38 o
   4   1   2      184.12      188.95     31.18 o
   5   1   2      289.72      327.90     47.49 o
  -5   2   2       83.04       53.80     50.04 o
  -4   2   2      260.73      236.02     19.65 o
  -3   2   2      640.16      698.60     32.85 o
  -2   2   2      226.04      247.12     24.90 o
  -1   2   2     9069.86     8894.84    214.56 o
   1   2   2     5076.28     5078.88    105.24 o
   2   2   2      207.69      230.56     36.52 o
   3   2   2      361.77      379.94     28.98 o
   4   2   2      291.12      274.85     32.20 o
   5   2   2      429.39      310.88     44.32 o
  -5   3   2      369.43      321.09     41.81 o
  -4   3   2        2.16        5.50     27.38 o
  -3   3   2     2459.76     2494.27     71.06 o
  -2   3   2       35.25      123.36     27.68 o
  -1   3   2     6310.33     6413.71    148.54 o
   0   3   2     9553.23     9111.87    219.87 o
   1   3   2      128.84      149.65     21.18 o
   2   3   2      177.64      169.47     28.58 o
   3   3   2       19.61       -5.06     27.63 o
   4   3   2       33.02       76.84     47.53 o
   5   3   2      125.20       35.59     62.88 o
  -5   4   2      131.21       75.92     34.16 o
  -4   4   2      224.06      142.11     25.16 o
  -3   4   2      339.37      327.56     27.85 o
  -2   4   2      616.48      648.26     39.85 o
  -1   4   2    34306.27    35105.43    812.55 o
   0   4   2      140.72      272.53     36.69 o
   1   4   2     1302.38     1257.80     46.00 o
   2   4   2     1583.14     1548.59     51.55 o
   3   4   2       24.01       18.27     29.45 o
   4   4   2      438.57      574.41     32.00 o
   5   4   2       87.93      132.78     52.88 o
  -5   5   2      110.69       29.48     91.91 o
  -4   5   2       21.61       -0.82     29.78 o
  -3   5   2      505.48      554.30     32.34 o
  -2   5   2        1.04        2.45     29.93 o
  -1   5   2    23675.18    24154.31    540.40 o
   0   5   2     1522.74     1556.12     59.82 o
   1   5   2     2045.03     2106.92     52.71 o
   2   5   2       28.82       12.61     40.96 o
   3   5   2      351.83      303.50     38.21 o
   4   5   2        3.91       25.24     41.00 o
   5   5   2       13.51      107.82     87.00 o
  -5   6   2       59.60       63.64     79.98 o
  -4   6   2       22.21       23.01     28.03 o
  -3   6   2       22.48       -4.50     28.75 o
  -2   6   2     4493.64     4943.55    120.33 o
  -1   6   2      399.81      302.17     33.53 o
   0   6   2      196.80      197.64     34.72 o
   1   6   2        1.78      -63.29     42.19 o
   2   6   2      104.85      184.71     36.89 o
   3   6   2      373.24      384.04     37.66 o
   4   6   2       70.45      -73.21     48.81 o
   5   6   2       25.18      -28.70     64.28 o
  -5   7   2      373.99      357.27     62.02 o
  -4   7   2        2.74      -31.51     23.82 o
  -3   7   2     1280.57     1231.71     45.02 o
  -2   7   2      381.12      374.44     25.67 o
  -1   7   2     2032.49     2134.84     77.72 o
   0   7   2     3303.84     3085.16     78.35 o
   1   7   2      814.65      817.47     50.77 o
   2   7   2      285.48      281.19     38.80 o
   3   7   2      118.94       88.75     30.51 o
   4   7   2       14.42      118.25     89.30 o
   5   7   2       37.23      125.34     56.91 o
  -5   8   2       15.13       70.67     37.86 o
  -4   8   2      326.89      345.96     31.22 o
  -3   8   2     1016.61      974.27     35.79 o
  -2   8   2     1979.85     1936.92     51.02 o
  -1   8   2     1322.44     1259.22     42.09 o
   0   8   2     1921.48     1864.65     60.40 o
   1   8   2      171.36      200.40     37.71 o
   2   8   2     1480.42     1432.21     58.40 o
   3   8   2       15.18      -50.74     33.83 o
   4   8   2      144.76      183.62     67.91 o
   5   8   2       24.20      101.29     53.15 o
  -5   9   2       85.96       58.03     52.57 o
  -4   9   2       47.54      -15.19     39.90 o
  -3   9   2      490.23      543.80     36.42 o
  -2   9   2     2476.72     2856.43     83.22 o
  -1   9   2      746.75      740.03     39.07 o
   0   9   2     1995.18     2244.00     60.57 o
   1   9   2      290.23      301.10     42.65 o
   2   9   2       41.50       20.82     55.13 o
   3   9   2       17.69      -12.04     30.30 o
   4   9   2        2.57      166.24     67.26 o
  -4  10   2      306.20      411.67     41.97 o
  -3  10   2        0.20      -45.47     30.31 o
  -2  10   2     2036.27     1954.12     62.81 o
  -1  10   2     1206.85     1323.19     48.40 o
   0  10   2      473.82      525.68     43.63 o
   1  10   2     2270.09     2455.81     90.74 o
   2  10   2       16.79       68.75     35.36 o
   3  10   2       15.17       -4.21     47.17 o
   4  10   2       25.04      115.45    164.35 o
  -4  11   2      481.37      366.23     65.37 o
  -3  11   2        6.21      -17.41     38.08 o
  -2  11   2      476.94      335.72     50.23 o
  -1  11   2       16.42      -40.20     34.20 o
   0  11   2     2764.26     2663.90     87.02 o
   1  11   2        0.24       38.58     30.66 o
   2  11   2      456.77      455.50     38.19 o
   3  11   2      634.43      680.97     80.99 o
   4  11   2      446.21      623.32     74.37 o
  -4  12   2       85.39       30.23     46.07 o
  -3  12   2       26.00       58.65     38.99 o
  -2  12   2      211.75      121.70     41.61 o
  -1  12   2      387.07      392.59     42.32 o
   0  12   2      317.19      274.67     41.01 o
   1  12   2      830.66      848.73     39.74 o
   2  12   2       39.89      -67.92     45.28 o
   3  12   2        3.66      -28.60     53.23 o
   4  12   2       21.54       70.37     88.17 o
  -4  13   2       35.65       97.36     50.30 o
  -3  13   2      670.03      717.95     50.24 o
  -2  13   2      166.31      111.51     43.66 o
  -1  13   2      329.63      279.81     32.33 o
   0  13   2     1100.85     1097.00     45.66 o
   1  13   2      483.35      360.47     32.99 o
   2  13   2      269.67      274.52     42.45 o
   3  13   2     1847.81     1702.48     83.91 o
   4  13   2      128.64       72.26     54.36 o
  -4  14   2       49.23       94.43     63.79 o
  -3  14   2        0.74       -9.19     38.95 o
  -2  14   2      373.50      485.50     64.28 o
  -1  14   2       46.96        4.20     43.96 o
   0  14   2        2.07      105.97     46.43 o
   1  14   2      827.26      768.61     42.51 o
   2  14   2       15.74      -39.02     63.02 o
   3  14   2      491.60      464.21     58.12 o
   4  14   2      213.72      300.77     75.05 o
  -4  15   2        0.18       30.01     64.75 o
  -3  15   2      470.04      328.43     79.49 o
  -2  15   2       29.19      162.78     51.06 o
  -1  15   2     1008.66      925.97     56.30 o
   0  15   2      110.80      229.63     47.79 o
   1  15   2      371.52      315.96     35.07 o
   2  15   2        0.25      201.23     64.39 o
   3  15   2       65.36       37.92     46.93 o
   4  15   2       48.01      167.90     94.72 o
  -4  16   2        0.06     -123.81     82.54 o
  -3  16   2       80.05      350.65     68.62 o
  -2  16   2        8.72      103.70     56.28 o
  -1  16   2       40.06       30.69     37.18 o
   0  16   2      130.18      131.61     42.52 o
   1  16   2      902.30      898.02     47.48 o
   2  16   2     2099.95     2233.74    107.58 o
   3  16   2       80.07       -0.02     46.56 o
  -3  17   2       11.70      -37.60     47.54 o
  -2  17   2       53.67      105.57     44.64 o
  -1  17   2      683.07      645.89     49.95 o
   0  17   2      294.48      203.33     72.65 o
   1  17   2       12.23       49.91     37.03 o
   2  17   2        0.47       12.09     53.16 o
   3  17   2        1.56       45.77     43.70 o
  -3  18   2       90.92       66.59    102.74 o
  -2  18   2      538.17      466.56     65.91 o
  -1  18   2       52.06       -4.17     48.66 o
   0  18   2      125.78       98.69     68.79 o
   1  18   2       27.01      -20.09     67.73 o
   2  18   2       72.86      -35.17     61.53 o
   3  18   2       35.95      -76.77     67.89 o
  -3  19   2      226.54      300.59     72.73 o
  -2  19   2       15.94       12.09     55.26 o
  -1  19   2        0.65      -97.35     64.90 o
   0  19   2      225.75      194.64     62.92 o
   1  19   2      152.97      263.64     76.49 o
   2  19   2       15.30       11.79     56.05 o
   3  19   2      127.12       89.06     64.72 o
  -3  20   2        3.33       63.96     55.78 o
  -2  20   2       13.21      -45.51    120.74 o
  -1  20   2      393.83      168.37    111.99 o
   0  20   2       27.18      102.79     75.06 o
   1  20   2        0.01       -4.01     39.46 o
   2  20   2      117.05      159.46     73.74 o
  -2  21   2        1.00      -21.78     78.49 o
  -1  21   2       95.23        4.05     70.41 o
   0  21   2      645.40      593.66     62.79 o
   1  21   2        1.32      133.29     80.96 o
   2  21   2        0.05       60.71     97.47 o
  -2  22   2       50.25       76.26    116.98 o
  -1  22   2       21.97      -33.82     80.25 o
   0  22   2      478.41      517.19     71.82 o
   1  22   2       21.15       -6.52     43.45 o
   2  22   2        0.05      127.47     86.07 o
  -1  23   2      422.12      265.07     66.59 o
   0  23   2      196.68      161.67     60.29 o
   1  23   2      608.84      625.10    120.64 o
  -5   1   3        0.07      213.54     84.05 o
  -4   1   3        0.33       52.22     24.57 o
  -3   1   3       44.62       82.27     25.04 o
  -2   1   3      156.07      140.63    178.53 o
  -1   1   3     1170.03     1247.45     53.08 o
   0   1   3     2461.87     2554.70    111.66 o
   1   1   3       53.71       86.21     26.57 o
   2   1   3      377.36      268.70     37.57 o
   3   1   3      194.93      210.12     36.88 o
   4   1   3      229.49      234.97     36.62 o
   5   1   3      159.51      120.61     48.06 o
  -5   2   3      153.79      201.15     70.25 o
  -4   2   3       19.09       44.84     30.99 o
  -3   2   3        1.91      -14.05     19.65 o
  -2   2   3     1269.88     1241.04     33.84 o
  -1   2   3      311.79      399.69     30.33 o
   0   2   3       80.87      168.58     49.73 o
   1   2   3     1894.19     1969.00     53.36 o
   2   2   3        1.96      -26.03     28.39 o
   3   2   3      284.61      314.22     28.16 o
   4   2   3      464.41      489.07     39.11 o
   5   2   3     1029.78     1053.64    111.06 o
  -5   3   3       63.39      113.57     84.64 o
  -4   3   3      187.41      184.08     52.17 o
  -3   3   3      158.69      100.31     18.38 o
  -2   3   3      632.77      692.46     36.94 o
  -1   3   3    63855.91    62993.96   1314.11 o
   0   3   3     6041.25     6032.54    131.67 o
   1   3   3     4344.13     4272.07    110.97 o
   2   3   3     2450.68     2442.06     59.04 o
   3   3   3      223.87      178.59     27.83 o
   4   3   3       22.31      -23.18     71.51 o
   5   3   3       20.60       -9.79     41.60 o
  -5   4   3       44.16       70.20    128.22 o
  -4   4   3        2.34        2.72     20.65 o
  -3   4   3       44.62       39.51     25.46 o
  -2   4   3       14.67        6.96     25.37 o
  -1   4   3      133.35      193.63     30.20 o
   0   4   3     2711.66     2722.65     69.06 o
   1   4   3     4853.60     4809.85    115.55 o
   2   4   3      332.63      327.45     30.36 o
   3   4   3      578.22      660.07     40.25 o
   4   4   3      460.22      603.31     46.75 o
   5   4   3      192.65      271.15     83.20 o
  -5   5   3      111.52      129.45     83.78 o
  -4   5   3       86.78       46.07     17.41 o
  -3   5   3      139.10      152.15     33.30 o
  -2   5   3       71.21       26.95     26.13 o
  -1   5   3     3356.13     3445.54     89.59 o
   0   5   3     2560.29     2310.86     72.92 o
   1   5   3       44.86      -44.10     29.40 o
   2   5   3      646.23      645.53     29.84 o
   3   5   3      948.10      936.20     49.40 o
   4   5   3        1.13       -1.88     53.24 o
   5   5   3      397.83      544.91     78.81 o
  -5   6   3      304.36      321.22    101.62 o
  -4   6   3      763.31      888.35     40.53 o
  -3   6   3      184.43      175.66     29.61 o
  -2   6   3     1134.89     1268.42     56.29 o
  -1   6   3     2874.87     2871.79     82.98 o
   0   6   3     1984.89     1988.26     62.68 o
   1   6   3    16038.32    15136.79    325.82 o
   2   6   3     2055.38     2096.37     54.26 o
   3   6   3     2464.25     2578.16     83.45 o
   4   6   3        0.17      -41.90     43.73 o
   5   6   3      335.75      448.79     68.75 o
  -5   7   3       74.74       25.66     75.99 o
  -4   7   3       83.51      117.46     25.07 o
  -3   7   3      197.66      187.41     24.07 o
  -2   7   3      454.44      370.47     32.46 o
  -1   7   3     2317.67     2260.45     84.22 o
   0   7   3     2315.75     2186.09     69.12 o
   1   7   3      347.05      333.30     54.52 o
   2   7   3      233.02      141.47     37.94 o
   3   7   3     1412.31     1449.19     62.16 o
   4   7   3      213.90      186.66     37.58 o
   5   7   3      156.03      129.22     55.97 o
  -5   8   3      114.22      126.88     54.43 o
  -4   8   3       59.42       10.61     27.12 o
  -3   8   3      218.03      221.24     29.27 o
  -2   8   3      300.82      306.33     26.54 o
  -1   8   3       50.57      -40.35     36.87 o
   0   8   3     1070.74     1009.03     61.39 o
   1   8   3     3173.68     3157.81     95.63 o
   2   8   3        0.21      -55.59     37.06 o
   3   8   3       23.79      103.76     34.77 o
   4   8   3        8.36       15.90     58.49 o
  -4   9   3        1.13       -9.47     28.57 o
  -3   9   3      665.26      757.09     30.64 o
  -2   9   3     1565.69     1761.60     54.94 o
  -1   9   3      109.19       80.61     28.40 o
   0   9   3     2358.27     2463.58     65.43 o
   1   9   3     1439.74     1548.64     56.08 o
   2   9   3     1311.81     1374.39     52.84 o
   3   9   3        0.60       18.89     35.97 o
   4   9   3      802.46      808.06     70.53 o
  -4  10   3       33.91       50.54     32.41 o
  -3  10   3     1181.07     1308.50     59.44 o
  -2  10   3       56.10      113.49     25.70 o
  -1  10   3       29.66       15.28     26.71 o
   0  10   3       99.51      108.92     34.34 o
   1  10   3      974.67      919.37     54.51 o
   2  10   3       51.90        9.36     35.54 o
   3  10   3        2.33      -14.86     60.67 o
   4  10   3      194.71      124.33     92.34 o
  -4  11   3       39.40      125.65     58.43 o
  -3  11   3      147.69       41.29     34.07 o
  -2  11   3     1290.67     1376.75     55.74 o
  -1  11   3     1542.48     1427.03     49.58 o
   0  11   3      960.57      988.88     49.94 o
   1  11   3      729.02      907.66     60.85 o
   2  11   3      132.20      119.03     61.40 o
   3  11   3      117.21       57.07     51.60 o
   4  11   3       10.79       54.67     82.25 o
  -4  12   3        1.82      -13.27     90.27 o
  -3  12   3      389.08      312.65     41.85 o
  -2  12   3       96.08      141.84     38.09 o
  -1  12   3      581.19      548.27     38.38 o
   0  12   3       14.83       -9.10     43.41 o
   1  12   3        4.53        7.57     46.02 o
   2  12   3        4.38      139.34     45.28 o
   3  12   3        8.04      -14.78     55.90 o
   4  12   3       78.05      175.76    120.87 o
  -4  13   3      139.00       -0.40     55.36 o
  -3  13   3       25.72      -22.83     33.81 o
  -2  13   3      614.31      598.72     46.49 o
  -1  13   3      164.96      184.36     42.60 o
   0  13   3     2823.27     3079.27    107.26 o
   1  13   3       48.13       69.67     29.23 o
   2  13   3      166.60      -61.65     59.41 o
   3  13   3        3.77       78.74     64.42 o
   4  13   3       76.21       13.84    115.45 o
  -4  14   3       18.82      -80.05     53.36 o
  -3  14   3      172.06       68.74     47.97 o
  -2  14   3      979.53      956.24     66.13 o
  -1  14   3      119.83      103.99     33.33 o
   0  14   3      300.05      343.22     40.09 o
   1  14   3       18.99       35.41     54.91 o
   2  14   3       23.39      -15.57     51.34 o
   3  14   3        0.05      -37.55     53.02 o
  -4  15   3       21.19      133.99     64.60 o
  -3  15   3        6.39      -58.99    123.43 o
  -2  15   3        0.94        7.28     53.50 o
  -1  15   3     1683.35     1672.62     81.10 o
   0  15   3        7.19       62.94     45.27 o
   1  15   3      381.52      453.49     48.16 o
   2  15   3        7.23      -18.69     51.58 o
   3  15   3       61.29        6.41     40.21 o
   4  15   3       19.98       83.15     79.32 o
  -4  16   3        0.06       44.24     80.24 o
  -3  16   3       11.56       34.39     39.89 o
  -2  16   3        0.91      115.92     66.40 o
  -1  16   3     2391.68     2393.82    103.40 o
   0  16   3        1.76       50.01     41.72 o
   1  16   3      409.12      412.98     53.42 o
   2  16   3       89.04      161.71     60.49 o
   3  16   3      196.18      252.13     48.32 o
  -3  17   3       36.21        9.09     75.14 o
  -2  17   3       76.30       76.71     47.16 o
  -1  17   3      472.44      595.54     53.56 o
   0  17   3      211.06      222.42     79.56 o
   1  17   3        0.02      301.94     94.75 o
   2  17   3      304.98      505.62     62.32 o
   3  17   3       57.43      113.69     66.88 o
  -3  18   3      162.17       96.44     73.52 o
  -2  18   3      474.83      612.29     64.14 o
  -1  18   3      587.98      731.79     73.38 o
   0  18   3      768.36     1053.52     82.62 o
   1  18   3      616.38      668.17     55.21 o
   2  18   3      527.27      635.39     80.11 o
   3  18   3      360.02      324.39     93.62 o
  -3  19   3      129.99      326.25    126.09 o
  -2  19   3        1.57        4.17     70.35 o
  -1  19   3        0.99      -43.80     51.11 o
   0  19   3       18.21      -30.38     40.74 o
   1  19   3       22.89      192.86     50.67 o
   2  19   3        5.28      144.13     74.88 o
   3  19   3       19.49       31.74     66.57 o
  -2  20   3      132.41      144.13    104.26 o
  -1  20   3        7.28       -9.22     48.67 o
   0  20   3       22.01       32.56     82.43 o
   1  20   3       39.49      117.81     44.14 o
   2  20   3      173.42      168.25     74.89 o
  -2  21   3      115.35      107.70     87.04 o
  -1  21   3      155.06      125.67     57.66 o
   0  21   3        5.16       19.89     53.65 o
   1  21   3      321.77      311.07     77.79 o
   2  21   3      282.18      110.18     87.36 o
  -2  22   3       11.37      133.13     81.16 o
  -1  22   3       30.63      -33.52     74.82 o
   0  22   3       46.66       23.63    186.01 o
   1  22   3       35.33       30.94     38.92 o
  -1  23   3        1.72      130.03     78.43 o
   0  23   3       14.93       12.76     97.36 o
   1  23   3        0.82       24.24     93.37 o
  -5   0   4        6.15     -132.94     90.40 o
  -4   0   4      460.39      535.58    149.92 o
  -3   0   4      368.94      914.13    151.71 o
  -2   0   4       36.96      178.59    158.10 o
   0   0   4     1148.02     1634.89    109.67 o
   1   0   4     6339.49     6293.49    193.65 o
   2   0   4        1.11       52.13     59.18 o
   3   0   4     2023.71     1967.13     91.46 o
   4   0   4       38.02      141.00     58.17 o
   5   0   4       33.42       34.07     47.58 o
  -5   1   4       33.45      -90.92     74.83 o
  -4   1   4     1369.00     1445.21    110.42 o
  -3   1   4      813.24      839.80    103.46 o
  -2   1   4      997.55      847.43    152.24 o
  -1   1   4        3.31       31.84     28.28 o
   0   1   4      118.05      440.38     44.23 o
   1   1   4     6830.94     6668.78    144.14 o
   2   1   4       65.75       29.73     29.43 o
   3   1   4     1097.55     1000.06     53.62 o
   4   1   4      124.31       26.63     45.20 o
   5   1   4       55.52      -25.45     44.41 o
  -5   2   4      258.06      263.89     70.87 o
  -4   2   4       25.37      -61.63     73.85 o
  -3   2   4        3.38      -40.03     36.03 o
  -2   2   4      478.75      467.47     80.63 o
  -1   2   4      271.45      210.67     30.84 o
   0   2   4     2161.88     2405.75     68.50 o
   1   2   4       23.55       18.32     32.42 o
   2   2   4     1057.14      967.78     38.39 o
   3   2   4      158.77      144.69     32.07 o
   4   2   4     2424.10     2455.94     99.25 o
   5   2   4      307.32      160.30     61.16 o
  -5   3   4      116.59      209.40     74.31 o
  -4   3   4       62.99      135.78     83.60 o
  -3   3   4        4.31       47.07     59.39 o
  -2   3   4       11.98       -2.68     26.53 o
  -1   3   4      533.81      481.88     31.72 o
   0   3   4       23.34       40.56     45.80 o
   1   3   4     1249.59     1273.34     50.70 o
   2   3   4       49.56       42.63     25.49 o
   3   3   4      127.21        0.23     30.73 o
   4   3   4        2.72        6.87     39.54 o
   5   3   4      764.09      935.11     63.37 o
  -5   4   4      308.81      301.89     75.17 o
  -4   4   4      180.74      160.87     40.27 o
  -3   4   4      816.63      717.85     29.18 o
  -2   4   4      492.87      471.18     31.59 o
  -1   4   4      772.46      853.45     36.70 o
   0   4   4      883.85     1066.68     45.13 o
   1   4   4      108.50       20.78     43.73 o
   2   4   4     1887.02     1824.49     53.55 o
   3   4   4      880.71      879.90     47.52 o
   4   4   4      259.31      324.16     49.12 o
   5   4   4      142.66      249.59     52.15 o
  -5   5   4        0.84       16.44     78.92 o
  -4   5   4       86.51       58.81     31.63 o
  -3   5   4      262.72      361.82     31.99 o
  -2   5   4        0.09      -38.68     25.79 o
  -1   5   4     1270.54     1328.11     46.28 o
   0   5   4       39.56       40.49     36.23 o
   1   5   4      269.57      230.70     37.05 o
   2   5   4      231.79      267.10     37.52 o
   3   5   4       83.14       29.00     44.82 o
   4   5   4        9.02       11.30     43.39 o
   5   5   4       24.49      128.61     43.55 o
  -5   6   4        4.98       -2.81     88.19 o
  -4   6   4       13.53      -28.45     18.97 o
  -3   6   4       60.41       63.92     26.49 o
  -2   6   4     1215.94     1123.16     43.03 o
  -1   6   4        0.18       -3.31     43.25 o
   0   6   4     3654.10     3311.25     88.74 o
   1   6   4      349.72      277.26     53.31 o
   2   6   4        4.22        9.93     28.88 o
   3   6   4       18.49      -24.69     38.52 o
   4   6   4       93.65      109.45     45.71 o
   5   6   4        5.37       57.33     47.61 o
  -5   7   4       48.25       32.85    208.30 o
  -4   7   4      192.07      193.27     20.97 o
  -3   7   4        2.41       -1.51     24.72 o
  -2   7   4     6383.29     6504.85    170.92 o
  -1   7   4      327.51      353.74     33.03 o
   0   7   4      118.52      182.64     42.96 o
   1   7   4      813.25      750.52     40.94 o
   2   7   4      245.46      360.06     54.78 o
   3   7   4       30.63       60.94     46.39 o
   4   7   4       58.00       65.34     51.31 o
  -5   8   4      174.25      213.20    149.25 o
  -4   8   4       68.79       99.34     27.06 o
  -3   8   4      681.28      702.11     35.44 o
  -2   8   4      488.92      443.82     27.26 o
  -1   8   4     2489.46     2483.11     74.34 o
   0   8   4      261.50      267.93     48.92 o
   1   8   4     1091.82     1139.34     49.61 o
   2   8   4      722.52      629.01     34.81 o
   3   8   4      649.50      653.55     62.03 o
   4   8   4      545.42      506.95     88.70 o
  -5   9   4       34.20       38.39    171.87 o
  -4   9   4       37.27       96.31     27.70 o
  -3   9   4      317.73      362.40     24.65 o
  -2   9   4     2763.69     2976.74     74.50 o
  -1   9   4       10.38        2.51     36.70 o
   0   9   4       97.22       91.74     33.03 o
   1   9   4      125.49       63.70     35.27 o
   2   9   4        0.15      -14.35     31.06 o
   3   9   4      190.07      141.17     87.47 o
   4   9   4       15.23      -77.32     92.25 o
  -4  10   4       24.42       55.04     18.82 o
  -3  10   4      378.45      435.39     28.53 o
  -2  10   4      734.93      673.34     40.38 o
  -1  10   4      393.07      329.59     42.24 o
   0  10   4        0.52       19.28     40.95 o
   1  10   4      660.50      587.94     40.89 o
   2  10   4      471.35      425.02     29.17 o
   3  10   4      394.74      350.12     50.43 o
   4  10   4       10.15       39.97     58.07 o
  -4  11   4      529.65      395.04     76.85 o
  -3  11   4       54.88       37.22     16.41 o
  -2  11   4      554.97      468.57     39.02 o
  -1  11   4      163.06       47.34     32.07 o
   0  11   4      676.88      829.15     42.60 o
   1  11   4     4226.10     4206.41    113.79 o
   2  11   4        0.07      -19.65     35.16 o
   3  11   4      153.91       87.38     58.07 o
   4  11   4       59.56      382.51     78.18 o
  -4  12   4        3.73       -2.66     53.98 o
  -3  12   4       80.39      122.67     36.34 o
  -2  12   4     1105.36     1120.40     46.13 o
  -1  12   4       21.02      -23.94     33.54 o
   0  12   4      696.32      697.72     42.35 o
   1  12   4     1970.69     1851.60     84.03 o
   2  12   4        0.05      -49.93     59.28 o
   3  12   4      290.53      318.02     57.86 o
   4  12   4        6.67      -58.94     95.59 o
  -4  13   4      354.98      304.00     63.87 o
  -3  13   4      511.17      462.11     52.68 o
  -2  13   4     1292.10     1379.21     65.12 o
  -1  13   4     2407.41     2440.30     75.07 o
   0  13   4        5.45      -65.34     43.57 o
   1  13   4     1362.66     1549.97     58.46 o
   2  13   4      141.19      164.53     75.82 o
   3  13   4       52.61        4.61     59.73 o
   4  13   4      207.70      231.22     78.43 o
  -4  14   4        2.77       80.23     61.68 o
  -3  14   4     1620.56     1577.62     99.98 o
  -2  14   4       20.26      -15.14     58.07 o
  -1  14   4      373.78      369.51     47.33 o
   0  14   4      131.38      105.98     47.05 o
   1  14   4      786.71      800.67     62.57 o
   2  14   4      328.76      302.98     54.29 o
   3  14   4      222.50      273.17     63.50 o
   4  14   4       11.15       15.17     99.59 o
  -4  15   4       54.51      111.61     74.81 o
  -3  15   4      170.31      112.69     54.63 o
  -2  15   4      246.51       95.82     51.49 o
  -1  15   4      134.86      144.86     52.91 o
   0  15   4      513.08      241.10     54.94 o
   1  15   4        4.66       96.81     57.51 o
   2  15   4      810.22      851.69     68.64 o
   3  15   4       14.81      160.94     55.22 o
  -4  16   4       18.96       36.10     93.94 o
  -3  16   4      195.59      154.71     57.59 o
  -2  16   4       28.15       82.10     77.75 o
  -1  16   4     1160.68     1316.88     68.37 o
   0  16   4     1525.68     1373.98     84.86 o
   1  16   4      277.53      254.04     41.78 o
   2  16   4      666.50      603.15     59.87 o
   3  16   4      183.74      352.37     76.13 o
  -3  17   4        3.32       -7.99     65.54 o
  -2  17   4       26.76      -28.94     53.99 o
  -1  17   4     3146.84     3216.73    165.73 o
   0  17   4        5.45       28.91     44.15 o
   1  17   4        3.82      -25.00     43.09 o
   2  17   4      600.70      801.23    109.32 o
   3  17   4        3.38      182.50     69.72 o
  -3  18   4        0.06      -43.45     64.52 o
  -2  18   4       31.65      106.71     68.79 o
  -1  18   4      592.55      701.62     65.07 o
   0  18   4        0.01       33.19     60.10 o
   1  18   4        1.61       84.71     64.20 o
   2  18   4      199.48      213.20    102.96 o
   3  18   4       68.25       65.77     61.18 o
  -3  19   4        0.01      126.41    106.18 o
  -2  19   4        2.92       73.37     88.84 o
  -1  19   4      204.04      174.46     52.64 o
   0  19   4      617.97     1019.62    144.35 o
   1  19   4        7.51      -11.21     37.87 o
   2  19   4       50.05       59.53    247.76 o
   3  19   4       92.06       29.02     66.52 o
  -2  20   4       17.71      -60.97     89.78 o
  -1  20   4        9.82      149.08     64.38 o
   0  20   4       11.97      -61.32     47.18 o
   1  20   4      124.78      186.09     43.43 o
   2  20   4       44.95      -47.11     62.64 o
  -2  21   4       80.47      341.98    111.66 o
  -1  21   4       15.03       75.31     83.46 o
   0  21   4        8.14      -82.70     55.13 o
   1  21   4        1.32       60.38     89.71 o
   2  21   4        2.48      -69.26     77.45 o
  -2  22   4       18.68      179.89     87.40 o
  -1  22   4       17.99      -76.38     62.32 o
   0  22   4      306.84       85.16     80.74 o
   1  22   4      139.14      122.62     65.01 o
  -1  23   4      754.03      849.15    111.45 o
   0  23   4       78.91      116.93     60.58 o
   1  23   4      335.16      260.93     91.03 o
  -5   1   5       80.91      -27.93     68.43 o
  -4   1   5      105.41      246.60    102.28 o
  -3   1   5       69.27       -2.07     45.43 o
  -2   1   5        6.37      -40.55     64.37 o
  -1   1   5       25.53      -42.16     49.00 o
   0   1   5     1355.10     1305.76     51.87 o
   1   1   5     1724.04     1842.72     52.82 o
   2   1   5       61.58       46.76     48.52 o
   3   1   5      163.45      183.27     52.52 o
   4   1   5     1059.45      988.71     56.36 o
   5   1   5        1.27      -17.47     46.34 o
  -5   2   5        0.27      -17.42     52.01 o
  -4   2   5      363.72      550.69     89.29 o
  -3   2   5      128.72      143.82     77.97 o
  -2   2   5     2913.76     2657.03    134.06 o
  -1   2   5     2063.73     2097.43     56.50 o
   0   2   5    16018.79    15360.52    390.86 o
   1   2   5      411.52      337.54     34.83 o
   2   2   5     7266.90     7271.94    148.17 o
   3   2   5      758.49      798.22     41.94 o
   4   2   5     1371.90     1503.47     96.11 o
   5   2   5       21.35       35.63     52.22 o
  -5   3   5       69.10       34.14     69.37 o
  -4   3   5       76.65       38.98    103.98 o
  -3   3   5     1679.95     1847.80     62.84 o
  -2   3   5     1333.27     1180.50     66.44 o
  -1   3   5        2.73      -31.39     30.57 o
   0   3   5     2612.60     2773.32     85.18 o
   1   3   5      306.71      358.33     57.57 o
   2   3   5      924.10     1096.48     41.70 o
   3   3   5        8.39      -10.41     28.94 o
   4   3   5      402.93      411.29     55.70 o
   5   3   5       23.68       24.68     43.13 o
  -5   4   5      269.01      400.85     68.39 o
  -3   4   5      757.19      708.96     51.80 o
  -2   4   5        3.35      -47.37     60.15 o
  -1   4   5      580.98      462.75     38.84 o
   0   4   5      341.05      274.65     45.50 o
   1   4   5      332.06      493.05     43.83 o
   2   4   5      178.67      199.54     35.77 o
   3   4   5      257.23      172.52     34.24 o
   4   4   5       26.41       90.66     50.06 o
   5   4   5       48.33        1.37     37.59 o
  -5   5   5        8.68      -26.56     52.04 o
  -4   5   5        4.69        6.87     26.55 o
  -3   5   5       97.91       71.11     18.93 o
  -2   5   5     1135.92     1151.14     49.98 o
  -1   5   5     2496.29     2465.79     62.26 o
   0   5   5      265.41      241.17     46.05 o
   1   5   5     6873.64     6709.41    176.25 o
   2   5   5      326.22      343.25     46.07 o
   3   5   5     2628.89     2741.02     99.13 o
   4   5   5       18.23        9.82     35.08 o
   5   5   5      725.28      593.50    111.74 o
  -5   6   5      115.34       85.44    101.54 o
  -3   6   5     2502.11     2649.38    106.71 o
  -2   6   5     1568.04     1522.66     45.39 o
  -1   6   5     2723.02     2755.03     84.07 o
   0   6   5      635.45      713.27     49.74 o
   1   6   5      398.03      387.25     43.43 o
   2   6   5       78.97       69.53     29.83 o
   3   6   5       82.52       66.82     38.45 o
   4   6   5        6.49       22.14     46.84 o
  -5   7   5       27.11      -54.03    135.14 o
  -4   7   5      211.71      202.91     19.27 o
  -3   7   5       87.37       14.35     26.29 o
  -2   7   5    11790.33    11919.73    282.62 o
  -1   7   5      631.52      572.22     41.75 o
   0   7   5        5.44       15.46     41.42 o
   1   7   5      704.47      542.33     53.05 o
   2   7   5       22.68        5.32     34.25 o
   3   7   5      206.09      271.10     95.20 o
   4   7   5      590.94      379.36     73.58 o
  -5   8   5       54.67     -132.42    164.75 o
  -4   8   5       27.92       10.25     26.16 o
  -3   8   5       41.69       37.89     32.19 o
  -2   8   5     2809.01     2876.76     69.71 o
  -1   8   5      713.63      730.53     41.21 o
   0   8   5      379.33      421.74     48.96 o
   1   8   5      248.99      195.16     34.11 o
   2   8   5      729.94      694.22     31.88 o
   3   8   5       19.03      -23.04    135.84 o
   4   8   5       98.31      109.28     51.96 o
  -5   9   5       11.64      -28.75    221.11 o
  -4   9   5      233.29      153.25     31.20 o
  -3   9   5       35.37      -15.74     23.44 o
  -2   9   5     1617.84     1599.82     53.26 o
  -1   9   5      678.58      667.83     61.26 o
   0   9   5     2991.97     2887.64     85.55 o
   1   9   5       41.44      150.44     41.02 o
   2   9   5      313.10      366.46     34.77 o
   3   9   5       92.65       62.43     58.77 o
   4   9   5       63.03       93.51     70.48 o
  -4  10   5       12.43       30.20     52.16 o
  -3  10   5      188.11       92.22     31.10 o
  -2  10   5     1314.34     1375.98     48.09 o
  -1  10   5        0.02       42.71     28.60 o
   0  10   5     3333.81     3112.21     79.30 o
   1  10   5      246.01      264.57     38.96 o
   2  10   5     1533.32     1519.77     64.78 o
   3  10   5        0.11      -33.22     68.27 o
   4  10   5      324.95      479.46     59.28 o
  -4  11   5        0.74        8.90     20.38 o
  -3  11   5      690.10      765.98     36.52 o
  -2  11   5      104.08       41.01     28.43 o
  -1  11   5      319.71      312.39     36.66 o
   0  11   5     1267.79     1247.86     53.11 o
   1  11   5       53.15        6.87     31.43 o
   2  11   5      183.93      133.21     37.35 o
   3  11   5       78.61       72.83     43.01 o
   4  11   5       82.10      142.34     70.99 o
  -4  12   5       11.82      -55.98     99.26 o
  -3  12   5        0.51      112.69     26.29 o
  -2  12   5      530.49      647.78     51.16 o
  -1  12   5      342.77      372.13     28.52 o
   0  12   5      342.62      374.45     34.12 o
   1  12   5      184.50      265.67     53.32 o
   2  12   5       18.12        5.02     54.43 o
   3  12   5        8.01       62.05     56.67 o
   4  12   5       71.32        9.67     84.91 o
  -4  13   5       27.71      -65.28    136.51 o
  -3  13   5     1239.13     1156.67     72.04 o
  -2  13   5     3096.01     3305.27    112.90 o
  -1  13   5     1162.75     1066.38     43.64 o
   0  13   5      116.61      150.42     31.74 o
   1  13   5     1903.57     1935.00     91.20 o
   2  13   5       38.43       80.97     34.86 o
   3  13   5      361.26      504.80     45.91 o
   4  13   5        1.20       56.76     55.48 o
  -4  14   5      219.51      360.89     74.99 o
  -3  14   5       29.28       -5.78     52.89 o
  -2  14   5      490.21      492.44     48.01 o
  -1  14   5        0.35       18.70     34.82 o
   0  14   5      233.42      134.61     33.21 o
   1  14   5        3.65      120.18     61.86 o
   2  14   5      210.13      160.53     75.42 o
   3  14   5       55.95      201.67     54.46 o
   4  14   5        9.13       63.84     73.15 o
  -4  15   5       53.09      124.70     94.57 o
  -3  15   5       19.31      -25.44     65.28 o
  -2  15   5       39.37       22.57     39.92 o
  -1  15   5       14.56       47.49     43.68 o
   0  15   5       23.85      -20.26     54.32 o
   1  15   5      267.25      262.62     69.71 o
   2  15   5       26.29       97.32     97.70 o
   3  15   5        0.04       66.20     75.55 o
  -3  16   5      161.62      112.49    100.26 o
  -2  16   5        5.39      -12.09     57.06 o
  -1  16   5      137.04      215.57     57.55 o
   0  16   5        2.51        8.89     54.73 o
   1  16   5       87.99      -69.24     71.80 o
   2  16   5      178.71       71.68     70.54 o
   3  16   5       12.07      107.21    139.79 o
  -3  17   5       34.21      108.74     62.50 o
  -2  17   5      126.27      102.16     62.16 o
  -1  17   5       70.24     -117.01    114.60 o
   0  17   5       21.70       76.39     53.04 o
   1  17   5      259.62      370.51     57.59 o
   2  17   5        1.76        7.19     65.61 o
   3  17   5      152.19      129.64     76.77 o
  -3  18   5       52.13      100.02     81.46 o
  -2  18   5      101.55        6.19    117.98 o
  -1  18   5      101.72       17.65     45.76 o
   0  18   5        0.70      -11.79     80.16 o
   1  18   5       38.43      -43.49     57.85 o
   2  18   5       69.23       58.27     61.49 o
   3  18   5        7.63      -92.42     61.61 o
  -3  19   5        1.27       86.41     86.58 o
  -2  19   5       22.41      101.21     78.45 o
  -1  19   5      407.33      329.09     65.44 o
   0  19   5      346.86      276.06     94.61 o
   1  19   5      170.30      136.35     62.76 o
   2  19   5        4.38      100.88     62.29 o
  -2  20   5        0.11      -66.48    146.97 o
  -1  20   5       99.57      -43.05     50.21 o
   0  20   5      335.13      310.76     46.94 o
   1  20   5        0.40      103.80     60.37 o
   2  20   5      482.21      821.94    128.24 o
  -2  21   5      189.67     -162.79    176.10 o
  -1  21   5        5.80      107.06     54.02 o
   0  21   5       64.01      334.24     68.29 o
   1  21   5      113.62      212.27     69.84 o
   2  21   5      158.96      168.68     81.22 o
  -1  22   5       82.95       97.99     87.86 o
   0  22   5       11.59        6.63     63.95 o
   1  22   5       59.14      -90.42     82.29 o
  -1  23   5        2.67       45.99     75.61 o
   0  23   5      298.86      134.22     50.52 o
  -5   0   6      116.28       51.84    144.86 o
  -4   0   6        1.31     -103.27     82.84 o
  -3   0   6     1312.93     1151.19    129.53 o
  -2   0   6     1477.78     1247.24     58.76 o
  -1   0   6     2064.99     1970.71    100.95 o
   0   0   6      442.27      309.31     74.80 o
   1   0   6     9736.07     9351.26    287.15 o
   2   0   6     2128.47     2230.85    108.79 o
   3   0   6     1065.75     1008.01     59.23 o
   4   0   6      704.25      691.33     94.37 o
   5   0   6      599.66      807.00    140.07 o
  -5   1   6       14.13      205.04    101.67 o
  -4   1   6       22.14       24.72     75.85 o
  -3   1   6      615.48      877.66    133.97 o
  -2   1   6      215.91      112.41     60.59 o
  -1   1   6     3074.45     2959.95     75.53 o
   0   1   6     4711.51     4660.66    135.37 o
   1   1   6     4175.37     4692.39    105.45 o
   2   1   6      136.08       26.81     32.56 o
   3   1   6       96.44       93.28     28.01 o
   4   1   6     2333.87     2415.24    118.18 o
   5   1   6      301.08      291.76     77.74 o
  -5   2   6        7.91       -6.17    195.73 o
  -4   2   6       15.98      -35.57     78.38 o
  -3   2   6       52.51       10.86     68.04 o
  -2   2   6     1775.59     1659.80     48.77 o
  -1   2   6      491.37      433.23     30.24 o
   0   2   6        6.85      -22.89     35.18 o
   1   2   6      248.95      330.64     26.94 o
   2   2   6      488.32      426.23     28.93 o
   3   2   6      124.92      195.52     39.14 o
   4   2   6     1130.14     1079.48     60.79 o
   5   2   6       33.36       49.45     38.08 o
  -5   3   6       59.34       46.31    113.38 o
  -4   3   6       61.24      173.93    101.64 o
  -3   3   6      134.45      103.45     40.25 o
  -2   3   6      113.29       66.84     25.32 o
  -1   3   6        1.27      -11.17     46.41 o
   0   3   6     5361.53     5438.07    131.52 o
   1   3   6       29.01       46.92     44.69 o
   2   3   6     2331.11     2418.07     68.02 o
   3   3   6      126.57       88.81     32.72 o
   4   3   6      269.88      250.58     56.57 o
  -5   4   6      165.03       32.34     89.70 o
  -3   4   6       60.41       50.30     24.99 o
  -2   4   6       51.33       23.69     27.97 o
  -1   4   6     2844.25     2838.11     88.28 o
   0   4   6     1153.47     1071.53     63.10 o
   1   4   6      332.64      373.18     44.31 o
   2   4   6      743.29      749.77     48.65 o
   3   4   6        4.00      -12.61     28.63 o
   4   4   6        0.22       20.55     50.22 o
  -5   5   6       15.62       43.85    102.61 o
  -4   5   6      226.11       65.08     11.51 o
  -3   5   6       56.47       32.89     28.97 o
  -2   5   6       38.87       38.85     27.73 o
  -1   5   6        2.10       79.05     31.75 o
   0   5   6     1778.59     1721.69     63.65 o
   1   5   6      709.23      731.40     50.09 o
   2   5   6      307.43      201.38     34.75 o
   3   5   6        3.32       69.21     35.48 o
   4   5   6       33.54       15.76     47.34 o
  -4   6   6        5.51      -32.04     44.60 o
  -3   6   6      159.02      190.35     43.95 o
  -2   6   6     1519.42     1615.75     47.53 o
  -1   6   6       39.82       42.66     39.77 o
   0   6   6      244.08      276.53     38.79 o
   1   6   6      348.21      465.01     43.59 o
   2   6   6      254.23      277.63     38.00 o
   3   6   6     1433.63     1468.44     72.81 o
   4   6   6       93.90      121.55     60.45 o
  -4   7   6      156.46      115.41     44.61 o
  -3   7   6      590.89      660.48     34.98 o
  -2   7   6       49.57       61.56     23.51 o
  -1   7   6      223.99      279.21     41.29 o
   0   7   6     2932.97     2941.53     86.99 o
   1   7   6      146.85      344.25     55.52 o
   2   7   6      632.56      617.64     43.61 o
   3   7   6     1685.19     1851.03     95.21 o
   4   7   6       70.50       63.87     92.59 o
  -5   8   6        8.37      146.59    156.57 o
  -4   8   6       30.06       14.02     19.95 o
  -3   8   6     1407.12     1347.31     48.17 o
  -2   8   6     1538.15     1500.51     47.89 o
  -1   8   6     2212.12     2163.33     62.24 o
   0   8   6       18.71      -59.33     40.12 o
   1   8   6      713.44      499.70     65.88 o
   2   8   6      296.72      267.22     34.96 o
   3   8   6        6.08      -45.26     93.49 o
   4   8   6       76.37       61.81     39.92 o
  -4   9   6        1.39       25.65     21.21 o
  -3   9   6        7.74       61.34     31.98 o
  -2   9   6      867.03      791.05     36.97 o
  -1   9   6       73.46       55.04     34.42 o
   0   9   6     5506.44     5361.93    135.74 o
   1   9   6        9.17       15.53     40.98 o
   2   9   6      133.11      156.21     28.59 o
   3   9   6      406.50      541.58     65.68 o
   4   9   6       54.56       14.50     86.96 o
  -4  10   6      165.45      185.00     28.72 o
  -3  10   6       61.78       46.11     24.53 o
  -2  10   6      685.55      688.13     40.04 o
  -1  10   6      836.72      817.07     48.44 o
   0  10   6      604.95      541.41     42.80 o
   1  10   6      830.82      913.92     49.19 o
   2  10   6      755.31      882.20     53.72 o
   3  10   6      585.88      763.39     77.99 o
   4  10   6      129.48      265.13    132.03 o
  -4  11   6      122.80      115.01     48.51 o
  -3  11   6     1940.47     1804.97     59.91 o
  -2  11   6        1.62       67.47     32.79 o
  -1  11   6      450.96      359.30     34.67 o
   0  11   6     1145.42     1126.41     68.45 o
   1  11   6      638.10      770.95     45.45 o
   2  11   6      171.28      225.90     49.51 o
   3  11   6        0.21       25.82     64.59 o
   4  11   6       45.32       -9.70     88.34 o
  -4  12   6      160.06       93.27     63.21 o
  -3  12   6      903.79      868.47     40.95 o
  -2  12   6     1798.12     1913.92     69.39 o
  -1  12   6     1362.58     1345.48     50.02 o
   0  12   6      281.24      288.93     37.03 o
   1  12   6     1356.75     1280.17     70.22 o
   2  12   6       95.11      162.87     40.69 o
   3  12   6      407.48      731.17    121.48 o
   4  12   6      179.82      335.30     83.31 o
  -4  13   6      481.67      383.18    116.21 o
  -3  13   6        8.51       16.13     39.22 o
  -2  13   6     1457.22     1590.11     71.16 o
  -1  13   6        2.15      -44.20     34.52 o
   0  13   6       85.29       92.74     36.93 o
   1  13   6       13.52       40.68     42.57 o
   2  13   6       29.82       86.03     34.82 o
   3  13   6       27.93       -3.20     68.21 o
   4  13   6       32.51       81.70     82.80 o
  -4  14   6       22.86      -59.08    138.91 o
  -3  14   6      364.76      250.11     58.42 o
  -2  14   6      136.52       14.63     53.80 o
  -1  14   6       29.52       -1.91     45.27 o
   0  14   6      112.52      -30.70     41.62 o
   1  14   6      174.12      173.77     68.09 o
   2  14   6        9.89      -41.77     45.06 o
   3  14   6       77.82      142.61     79.10 o
  -4  15   6       92.38       57.42     84.02 o
  -3  15   6      153.82      146.74     47.46 o
  -2  15   6     1797.69     1768.85     94.78 o
  -1  15   6       43.17        5.94     37.47 o
   0  15   6     2034.86     2067.16     81.39 o
   1  15   6        0.57       63.31     62.18 o
   2  15   6      623.70      655.12     98.39 o
   3  15   6      239.24      261.70    104.94 o
  -3  16   6      233.07       35.35    132.96 o
  -2  16   6      127.55       11.06     60.92 o
  -1  16   6      964.88      925.70     54.07 o
   0  16   6       70.30       77.22     45.75 o
   1  16   6       53.12      -58.07     84.16 o
   2  16   6        0.19        8.22     40.47 o
   3  16   6      314.41      559.17     92.55 o
  -3  17   6      146.15       13.50    107.86 o
  -2  17   6      104.02      -34.05     82.69 o
  -1  17   6      409.41      279.83     57.98 o
   0  17   6      123.25      256.20     80.42 o
   1  17   6       71.29      106.51     59.70 o
   2  17   6        3.60        7.14     12.06 o
   3  17   6      143.62      199.22     96.38 o
  -3  18   6       29.56      305.61     70.57 o
  -2  18   6       19.22      -14.25     53.83 o
  -1  18   6       34.31       -0.29     43.20 o
   0  18   6       35.26      266.49    109.66 o
   1  18   6       85.62       71.72     64.10 o
   2  18   6        0.18     -121.19     80.79 o
   3  18   6        2.40      114.55    105.65 o
  -3  19   6        0.83      -42.20     62.26 o
  -2  19   6      454.45      569.80     76.80 o
  -1  19   6       29.78      113.02    103.64 o
   0  19   6       33.48       25.93     56.80 o
   1  19   6       31.65     -116.06    156.58 o
   2  19   6       68.24      152.06     88.97 o
  -2  20   6       25.66      111.99    103.80 o
  -1  20   6       65.53      182.93     90.34 o
   0  20   6        1.98      -51.01     50.49 o
   1  20   6      288.30      324.96    136.04 o
   2  20   6       41.74      110.98    113.71 o
  -2  21   6        9.54      -89.12     89.73 o
  -1  21   6       19.92       79.40     69.62 o
   0  21   6      443.92      627.28     73.46 o
   1  21   6       89.62       55.01     46.53 o
  -1  22   6        0.04      -15.28     63.48 o
   0  22   6        4.08       -8.83     43.10 o
   1  22   6       10.14     -129.66     93.63 o
   0  23   6        0.91      -14.91     99.33 o
  -5   1   7        9.40      129.03     80.64 o
  -4   1   7        0.02     -108.14     95.32 o
  -3   1   7      149.87      323.79     73.81 o
  -2   1   7      743.41      864.72     45.86 o
  -1   1   7      247.80      164.44     48.52 o
   0   1   7     1198.47     1197.97     57.22 o
   1   1   7      218.64      120.97     61.17 o
   2   1   7        3.10      -25.27     36.96 o
   3   1   7        9.57      -19.12     37.83 o
   4   1   7      385.93      380.14     39.46 o
  -5   2   7        6.40      -42.80     75.23 o
  -4   2   7     1640.51     1762.38    135.84 o
  -3   2   7       91.27      113.10     43.53 o
  -2   2   7     4462.38     4477.07    108.88 o
  -1   2   7        8.69      -37.65     40.07 o
   0   2   7     3984.57     3776.12    102.15 o
   1   2   7     1048.97     1148.09     54.50 o
   2   2   7     1432.57     1501.19     48.13 o
   3   2   7       17.67       57.36     41.89 o
   4   2   7       27.66      109.64     40.55 o
  -5   3   7       43.56     -136.14     90.76 o
  -4   3   7        3.24        3.47     55.83 o
  -3   3   7       32.92       64.54     53.21 o
  -2   3   7       11.36      -37.59     32.93 o
  -1   3   7     8088.49     8321.74    186.35 o
   0   3   7     1615.38     1787.69     73.99 o
   1   3   7     1088.36     1295.88     65.96 o
   2   3   7      251.75       81.93     39.17 o
   3   3   7      185.57      189.63     49.13 o
   4   3   7        6.48       72.04     39.24 o
  -3   4   7       54.41       -2.82     38.77 o
  -2   4   7       90.30       87.39     23.40 o
  -1   4   7      197.38      234.13     35.15 o
   0   4   7     1713.64     1715.84     57.46 o
   1   4   7      852.33      922.25     59.28 o
   2   4   7      369.38      369.93     38.05 o
   3   4   7     1043.94     1013.32     59.87 o
   4   4   7      355.71      353.35     52.75 o
  -4   5   7        0.06       16.97    128.16 o
  -3   5   7     2142.17     2260.34     64.33 o
  -2   5   7        2.16       19.09     29.33 o
  -1   5   7     5537.47     5342.87    119.83 o
   0   5   7      470.94      380.55     67.67 o
   1   5   7     3104.50     3000.21     76.17 o
   2   5   7        0.38      -34.51     33.51 o
   3   5   7     3474.55     3550.67    131.15 o
   4   5   7      112.21       80.28     50.01 o
  -4   6   7       84.46       60.88     35.20 o
  -3   6   7      178.20      115.87     33.24 o
  -2   6   7      325.94      346.42     31.63 o
  -1   6   7      351.56      285.89     37.46 o
   0   6   7      195.31      148.68     35.95 o
   1   6   7      675.28      726.88     43.86 o
   2   6   7      484.37      315.88     39.33 o
   3   6   7       53.24       43.23     44.76 o
   4   6   7      254.15      363.20     54.75 o
  -4   7   7     1030.89     1345.14     69.36 o
  -3   7   7      238.44      253.10     30.70 o
  -2   7   7      327.78      222.35     34.06 o
  -1   7   7      564.94      510.63     41.47 o
   0   7   7     1922.39     1793.05     65.09 o
   1   7   7     1272.98     1139.08     40.59 o
   2   7   7     4372.09     4135.19    124.76 o
   3   7   7      671.84      451.67     61.01 o
   4   7   7      210.81      217.33     56.61 o
  -4   8   7      314.57      317.35     63.55 o
  -3   8   7       29.67       33.34     25.84 o
  -2   8   7      262.65      207.54     24.40 o
  -1   8   7       57.18      -72.21     52.30 o
   0   8   7     2533.92     2762.34     82.41 o
   1   8   7      135.81      228.48     54.51 o
   2   8   7        7.56       41.57     34.60 o
   3   8   7       94.89       62.82     38.47 o
   4   8   7       16.12       63.64     46.09 o
  -4   9   7      184.41       61.14     53.40 o
  -3   9   7      543.27      617.16     34.74 o
  -2   9   7        3.15       -6.66     28.47 o
  -1   9   7        6.32      -51.03     34.02 o
   0   9   7     1929.67     1958.90     62.60 o
   1   9   7       67.58      -59.36     39.57 o
   2   9   7      901.90      942.58     48.33 o
   3   9   7       23.11       13.73     71.65 o
   4   9   7      183.69      179.10     65.04 o
  -4  10   7      277.69      270.31     26.62 o
  -3  10   7     1820.88     1786.91     57.72 o
  -2  10   7     1775.14     1777.59     57.08 o
  -1  10   7       77.76      107.75     56.90 o
   0  10   7     1390.28     1399.24     56.13 o
   1  10   7       89.19      -39.74     40.17 o
   2  10   7       98.31      109.62     46.30 o
   3  10   7      440.30      549.14     48.75 o
   4  10   7       44.89       51.65     53.25 o
  -4  11   7       19.11      -28.68     39.41 o
  -3  11   7        3.55        7.40     43.67 o
  -2  11   7       13.23       57.83     39.16 o
  -1  11   7        0.94       35.34     28.31 o
   0  11   7      168.85      138.79     47.95 o
   1  11   7       65.90      161.82     48.78 o
   2  11   7      190.15      150.91     47.26 o
   3  11   7     1047.98     1237.68     92.02 o
   4  11   7        1.99        7.11     57.51 o
  -4  12   7        5.17       93.36    122.60 o
  -3  12   7      672.77      617.77     37.89 o
  -2  12   7        8.81       76.78     27.61 o
  -1  12   7        5.06       51.43     45.82 o
   0  12   7      217.83      180.29     38.94 o
   1  12   7      193.13      113.64     48.63 o
   2  12   7        7.70      -23.03     65.63 o
   3  12   7      296.50      402.47    107.25 o
   4  12   7      135.47      260.27     74.35 o
  -4  13   7       92.90      -78.16     67.51 o
  -3  13   7        2.49        8.92     33.90 o
  -2  13   7      337.71      314.92    112.78 o
  -1  13   7     1349.52     1359.24     60.11 o
   0  13   7      168.69      163.62     64.55 o
   1  13   7      589.83      590.16     64.75 o
   2  13   7        0.01      -48.83     32.55 o
   3  13   7       25.42        7.81     86.34 o
   4  13   7       11.35       81.41     84.74 o
  -4  14   7       12.72     -101.98    126.93 o
  -3  14   7        0.01      -39.83     27.76 o
  -2  14   7      481.17      449.28     50.97 o
  -1  14   7        0.10        7.32     67.86 o
   0  14   7      484.93      425.96     43.67 o
   1  14   7        2.49       54.09    101.11 o
   2  14   7        9.79      132.32     42.89 o
   3  14   7      590.10      882.72     98.37 o
  -4  15   7        9.72      -28.28     76.82 o
  -3  15   7       45.08       35.19     35.27 o
  -2  15   7      369.49      551.02     60.00 o
  -1  15   7       44.03       97.14     53.67 o
   0  15   7       35.29       59.88     44.64 o
   1  15   7        4.20      -85.96     90.57 o
   2  15   7       15.73       77.92     72.19 o
   3  15   7        4.41      -37.29     81.99 o
  -3  16   7       49.71      165.85    107.17 o
  -2  16   7       78.87       90.80     52.64 o
  -1  16   7      623.31      461.84     62.57 o
   0  16   7       27.45       59.74     55.97 o
   1  16   7        9.85      110.52     70.33 o
   2  16   7       73.69       23.03    121.88 o
   3  16   7      252.33      151.31     89.34 o
  -3  17   7      203.87       23.04     86.23 o
  -2  17   7       36.44       80.49     53.72 o
  -1  17   7       75.27      122.25     45.21 o
   0  17   7      253.46      328.66     95.97 o
   1  17   7      249.15      184.69     68.40 o
   2  17   7      242.68      259.63     37.48 o
   3  17   7      101.91      199.63     85.30 o
  -3  18   7       70.65      -19.01     77.83 o
  -2  18   7       39.39      161.90    112.24 o
  -1  18   7        0.85       55.80     89.57 o
   0  18   7       10.33      -18.01     74.13 o
   1  18   7      109.38      100.38     95.69 o
   2  18   7       33.83      242.42     68.22 o
  -3  19   7       78.36       27.76    103.64 o
  -2  19   7        2.10       -0.89    112.12 o
  -1  19   7      506.82      537.24     74.92 o
   0  19   7      227.55      245.41     98.48 o
   1  19   7      551.73      472.89     85.23 o
   2  19   7      104.29      185.30     70.09 o
  -2  20   7     1020.58     1029.35    129.35 o
  -1  20   7        7.28       66.99    148.82 o
   0  20   7      301.67      309.97    101.44 o
   1  20   7      442.74      427.97     56.66 o
   2  20   7       59.86      400.20     91.88 o
  -2  21   7        6.58     -163.98    109.32 o
  -1  21   7        6.91      -57.79     78.00 o
   0  21   7       27.38      -32.59    141.20 o
   1  21   7       65.72       75.03     62.91 o
  -1  22   7       16.25      105.58     51.55 o
   0  22   7       67.45      -42.48     62.03 o
   1  22   7      106.74       38.33    162.15 o
  -5   0   8      663.50      774.86    105.27 o
  -4   0   8        7.27       62.88     82.44 o
  -3   0   8     1763.76     1693.06    104.30 o
  -2   0   8     3127.66     3474.22    208.80 o
  -1   0   8     5605.28     5481.48    203.23 o
   0   0   8     2117.47     2103.21    122.95 o
   1   0   8     1213.31     1561.35    135.84 o
   2   0   8      274.64      214.15     50.88 o
   3   0   8      233.68      185.09     64.69 o
   4   0   8       77.79       17.90     73.46 o
  -5   1   8      132.84      186.38     64.11 o
  -4   1   8        2.10       -1.52     89.90 o
  -3   1   8       26.76       34.50     44.09 o
  -2   1   8      213.14      118.56     28.78 o
  -1   1   8     1427.27     1574.62     48.76 o
   0   1   8      614.68      609.11     48.28 o
   1   1   8     4245.59     4364.64    109.54 o
   2   1   8     1164.62     1202.84     54.28 o
   3   1   8      639.41      632.16     44.86 o
   4   1   8      130.30      194.65     40.65 o
  -5   2   8       14.47       50.51     83.94 o
  -4   2   8      135.21      -54.81     71.74 o
  -3   2   8      139.12      -29.68    124.57 o
  -2   2   8      395.72      388.09     28.91 o
  -1   2   8        0.12      -18.10     33.31 o
   0   2   8      279.94      168.44     51.23 o
   1   2   8     1228.99     1304.06     60.31 o
   2   2   8     1379.70     1416.20     48.83 o
   3   2   8      231.76      158.15     34.03 o
   4   2   8      368.49      328.77     39.21 o
  -5   3   8        1.49       48.97    125.89 o
  -4   3   8     1177.03     1354.83    108.20 o
  -3   3   8      165.35      127.12     32.00 o
  -2   3   8     3407.99     3829.39    104.85 o
  -1   3   8     1069.52     1006.87     53.77 o
   0   3   8     1244.07     1105.21     66.39 o
   1   3   8      679.27      655.70     34.72 o
   2   3   8       67.70       72.84     37.95 o
   3   3   8      246.05      237.26     41.88 o
   4   3   8        0.00      144.04     46.54 o
  -3   4   8      309.96      327.65     27.24 o
  -2   4   8        8.06       -3.89     30.08 o
  -1   4   8      268.71      372.69     41.98 o
   0   4   8        3.44      -53.41     40.36 o
   1   4   8     1235.69     1307.13     53.32 o
   2   4   8        2.36      -12.03     31.43 o
   3   4   8     3591.25     4170.38    142.95 o
   4   4   8      222.95      112.90     55.26 o
  -3   5   8      170.94      161.91     17.87 o
  -2   5   8      715.89      864.95     37.40 o
  -1   5   8     1940.62     2381.17     62.46 o
   0   5   8     2955.64     3225.58     77.62 o
   1   5   8        0.78       28.81     37.70 o
   2   5   8      847.97      733.84     43.48 o
   3   5   8      213.89      148.45     48.47 o
   4   5   8        1.32      -16.49     61.36 o
  -4   6   8        0.71       42.33     14.41 o
  -3   6   8       34.50       49.56     26.42 o
  -2   6   8       33.25        6.05     32.13 o
  -1   6   8      164.36      180.61     52.39 o
   0   6   8       74.08        5.56     52.01 o
   1   6   8      438.70      407.84     56.87 o
   2   6   8        8.92       72.14     40.41 o
   3   6   8      815.27      744.75     49.82 o
   4   6   8       33.61       76.66     41.74 o
  -5   7   8       84.78      404.77    123.10 o
  -4   7   8        1.17       46.88     28.76 o
  -3   7   8        0.66       21.81     23.49 o
  -2   7   8      595.31      482.12     34.09 o
  -1   7   8       26.28       31.64     27.31 o
   0   7   8     3274.98     3474.29     89.83 o
   1   7   8        0.18      -43.14     28.82 o
   2   7   8       26.32      -29.17     46.73 o
   3   7   8       24.78        5.23     62.19 o
   4   7   8      208.07      189.64     62.99 o
  -4   8   8       69.56       62.83     39.94 o
  -3   8   8      809.62     1054.00     74.93 o
  -2   8   8      156.32       60.39     26.73 o
  -1   8   8     1569.05     1655.86     56.80 o
   0   8   8      136.83      117.78     60.49 o
   1   8   8     1647.28     1707.16     87.81 o
   2   8   8       76.74       28.64     36.82 o
   3   8   8      804.29      609.74     53.46 o
   4   8   8        0.46        2.45     46.41 o
  -4   9   8       89.92       89.86     19.82 o
  -3   9   8       16.30       11.75     27.99 o
  -2   9   8       32.65       42.50     33.72 o
  -1   9   8      169.48       41.27     51.47 o
   0   9   8       34.78       61.49     37.43 o
   1   9   8        1.47       34.24     35.43 o
   2   9   8      770.93      769.49     69.70 o
   3   9   8        3.90       22.07     41.41 o
   4   9   8        1.35      -35.66     65.64 o
  -4  10   8       10.68      -45.90     30.60 o
  -3  10   8     5116.73     5647.55    157.60 o
  -2  10   8       17.79       91.81     27.82 o
  -1  10   8      837.18      910.30     51.72 o
   0  10   8       78.78        7.78     33.49 o
   1  10   8      562.20      528.58     46.02 o
   2  10   8       78.68      200.65     47.57 o
   3  10   8        0.09       64.08     61.32 o
   4  10   8       10.70       -5.81     65.72 o
  -4  11   8       13.06      225.04    205.41 o
  -3  11   8       15.57       30.44     30.59 o
  -2  11   8       24.13      -18.84     37.44 o
  -1  11   8       47.92      -25.10     34.75 o
   0  11   8       63.89        2.97     44.15 o
   1  11   8       27.27       28.10     41.48 o
   2  11   8     3421.15     3679.63    162.04 o
   3  11   8        0.23       21.93     34.63 o
   4  11   8      701.76      974.69    109.39 o
  -4  12   8       42.69      308.08    185.78 o
  -3  12   8     1030.19     1151.66     61.93 o
  -2  12   8       13.16       28.10     35.57 o
  -1  12   8      717.80      687.29     43.19 o
   0  12   8      527.76      445.08     41.85 o
   1  12   8      381.35      406.28     42.16 o
   2  12   8      840.84      780.66     54.02 o
   3  12   8        1.86      128.29     77.33 o
   4  12   8       22.78        3.05    140.36 o
  -4  13   8       14.06      140.47    142.53 o
  -3  13   8       52.63       13.49     50.05 o
  -2  13   8       28.49       71.26     34.45 o
  -1  13   8     1183.20     1293.36     76.74 o
   0  13   8      113.99       55.94     70.17 o
   1  13   8      195.96      216.35     74.47 o
   2  13   8      371.70      350.73     55.59 o
   3  13   8      487.82      375.53     73.47 o
  -4  14   8       13.97      424.06    220.65 o
  -3  14   8      249.45      139.71     44.66 o
  -2  14   8       19.80       31.27     49.60 o
  -1  14   8      319.36      242.51     47.67 o
   0  14   8      115.42      147.23     40.52 o
   1  14   8      223.46       96.25     63.60 o
   2  14   8       12.41       58.10     35.58 o
   3  14   8       13.54       57.35     82.48 o
  -3  15   8       36.33      186.62     98.71 o
  -2  15   8      357.44      273.27     65.01 o
  -1  15   8      198.16       88.15     47.34 o
   0  15   8      555.64      720.09     66.51 o
   1  15   8      457.27      504.65     97.68 o
   2  15   8      210.03      353.80     73.52 o
   3  15   8     1232.22      961.61    166.60 o
  -3  16   8      205.61      120.67     83.38 o
  -2  16   8       15.04       58.72     52.84 o
  -1  16   8        2.42      -24.85     65.78 o
   0  16   8      236.02       27.08     60.25 o
   1  16   8       53.34       87.93     50.86 o
   2  16   8      256.41      216.45     75.60 o
   3  16   8      399.50      486.36     91.36 o
  -3  17   8        1.10      -42.33     73.61 o
  -2  17   8       91.07      211.20     42.03 o
  -1  17   8        0.06        5.04     43.92 o
   0  17   8       20.72       -4.98     72.46 o
   1  17   8       26.40       82.41     75.57 o
   2  17   8       19.91      288.06     97.58 o
   3  17   8      112.09      644.42    126.83 o
  -3  18   8       67.29      292.25    170.94 o
  -2  18   8       24.99        1.09     78.62 o
  -1  18   8      224.62      223.69     60.85 o
   0  18   8       45.46       26.76    109.03 o
   1  18   8      331.70      471.56     82.81 o
   2  18   8       28.65     -107.26    126.36 o
  -2  19   8       54.87       70.86    166.28 o
  -1  19   8        4.22       35.47     44.69 o
   0  19   8      101.60       64.94     94.18 o
   1  19   8        0.34       37.37     97.56 o
   2  19   8      176.52      291.23     95.42 o
  -2  20   8       16.14      188.35    110.00 o
  -1  20   8      167.08       83.59     77.78 o
   0  20   8        8.80      -25.80     72.97 o
   1  20   8      143.76      166.61     78.40 o
  -1  21   8        4.62       19.96     70.21 o
   0  21   8       33.14       61.04     58.83 o
   1  21   8        0.25      -29.58     68.22 o
  -1  22   8       40.54      178.11     70.65 o
   0  22   8        1.57     -142.78    117.93 o
  -5   1   9      206.98      167.88     73.26 o
  -4   1   9       57.03      186.56    183.68 o
  -3   1   9       40.28      -40.45     41.51 o
  -2   1   9      402.16      445.39     36.84 o
  -1   1   9      180.16      122.45     53.29 o
   0   1   9       12.19       23.83     46.50 o
   1   1   9        6.15       14.96     31.55 o
   2   1   9       43.42       68.28     43.03 o
   3   1   9      211.00      185.79     42.59 o
   4   1   9      126.03      155.90     55.04 o
  -5   2   9      248.23       17.17     60.74 o
  -4   2   9      323.63      552.17    134.61 o
  -3   2   9      156.04      167.13     54.34 o
  -2   2   9     1549.81     1615.12     53.22 o
  -1   2   9      256.43      282.21     40.26 o
   0   2   9     1073.62     1080.02     56.78 o
   1   2   9      116.36      109.54     37.57 o
   2   2   9       30.69      -45.60     40.07 o
   3   2   9      159.90      153.85     49.84 o
   4   2   9       38.59      118.63     73.42 o
  -5   3   9       23.78      -74.19     76.79 o
  -4   3   9      458.33      585.27     91.02 o
  -3   3   9      355.92      443.03     22.12 o
  -2   3   9      173.14      161.91     29.26 o
  -1   3   9      398.77      341.84     40.11 o
   0   3   9     2890.17     3104.85    144.27 o
   1   3   9     2482.31     2739.12     76.16 o
   2   3   9       23.18      -19.24     29.00 o
   3   3   9      664.94      777.66     45.49 o
   4   3   9       29.72       -8.96     47.71 o
  -3   4   9      243.16      298.02     28.83 o
  -2   4   9        5.20      -14.77     33.68 o
  -1   4   9     3584.21     3542.27     93.63 o
   0   4   9     1074.80     1156.20     57.58 o
   1   4   9      565.22      460.13     37.59 o
   2   4   9      317.61      438.40     38.27 o
   3   4   9      490.22      694.10     57.58 o
   4   4   9      170.46      186.21     50.23 o
  -3   5   9     2018.73     2046.29     65.90 o
  -2   5   9       96.61       71.00     33.74 o
  -1   5   9       34.44      -25.23     43.92 o
   0   5   9       87.18      118.03     72.39 o
   1   5   9      174.00      215.87     47.94 o
   2   5   9      352.53      337.38     36.28 o
   3   5   9      915.52      868.86     57.32 o
   4   5   9      190.19      274.50     84.96 o
  -4   6   9       42.94       98.08    117.38 o
  -3   6   9      737.27      758.08     55.00 o
  -2   6   9      112.58       41.73     32.63 o
  -1   6   9     6795.23     7246.56    168.45 o
   0   6   9      253.98      253.00     36.30 o
   1   6   9      524.97      669.28     44.92 o
   2   6   9     1523.75     1685.98     55.84 o
   3   6   9       19.77        5.77     44.42 o
   4   6   9      441.06      764.41    150.95 o
  -4   7   9       39.75       45.11     31.43 o
  -3   7   9      114.79       72.86     31.05 o
  -2   7   9      347.22      361.09     32.29 o
  -1   7   9       86.65       79.84     28.65 o
   0   7   9      455.03      414.10     47.32 o
   1   7   9       84.49       18.61     37.52 o
   2   7   9      445.16      360.31     51.63 o
   3   7   9       18.74       46.18     38.62 o
   4   7   9        2.11       30.12     55.36 o
  -4   8   9       73.06      309.19     48.64 o
  -3   8   9       78.99       18.13     34.37 o
  -2   8   9       15.88       18.12     27.80 o
  -1   8   9      676.86      696.01     32.62 o
   0   8   9      356.53      282.90     41.50 o
   1   8   9      953.86      920.59     50.65 o
   2   8   9      635.46      870.50     63.11 o
   3   8   9      313.78      278.09     64.49 o
   4   8   9       17.18      -89.70     59.80 o
  -4   9   9       35.38       17.63     16.33 o
  -3   9   9      130.08       94.98     31.89 o
  -2   9   9     1236.59     1205.68     46.42 o
  -1   9   9       58.99       -3.84     40.26 o
   0   9   9      749.95      701.73     50.15 o
   1   9   9      375.73      356.60     38.78 o
   2   9   9      559.48      482.35     71.00 o
   3   9   9      752.19      743.18     93.75 o
   4   9   9       54.13        3.44     61.49 o
  -4  10   9      184.02      171.07     41.36 o
  -3  10   9     1094.41     1104.13     53.47 o
  -2  10   9      372.10      375.69     37.26 o
  -1  10   9       16.67      -23.92     33.59 o
   0  10   9      108.10      166.37     45.75 o
   1  10   9        3.51       13.40     45.72 o
   2  10   9     2709.83     2775.54    127.72 o
   3  10   9       38.43       88.52     35.42 o
   4  10   9       67.73        4.98     58.84 o
  -4  11   9      174.38      253.22     60.65 o
  -3  11   9      502.05      431.37     40.78 o
  -2  11   9       47.44       50.34     29.93 o
  -1  11   9      504.57      397.83     51.89 o
   0  11   9      433.87      529.70     50.90 o
   1  11   9     2094.61     1920.86     78.76 o
   2  11   9      246.93      222.53     52.21 o
   3  11   9       54.96      215.98     66.17 o
  -4  12   9       32.16      591.94    146.79 o
  -3  12   9      280.02      211.91     48.82 o
  -2  12   9       14.61        0.88     51.16 o
  -1  12   9      101.67      127.13     33.80 o
   0  12   9        1.69      -28.79     33.02 o
   1  12   9      432.22      606.46     71.66 o
   2  12   9        0.73       77.13     55.82 o
   3  12   9       11.89      -29.04     96.15 o
  -4  13   9       12.10      299.90    156.04 o
  -3  13   9        2.24      124.20     37.46 o
  -2  13   9      157.14      152.69     38.36 o
  -1  13   9      444.19      465.16     46.66 o
   0  13   9      292.53      245.03     49.18 o
   1  13   9      486.56      419.95     64.72 o
   2  13   9      506.27      711.75     81.42 o
   3  13   9      122.14      459.34     76.05 o
  -4  14   9      314.72      138.23     74.88 o
  -3  14   9       12.66       15.29     43.64 o
  -2  14   9      370.20      395.82     43.06 o
  -1  14   9       91.50       13.74     41.73 o
   0  14   9      725.55      758.18     54.37 o
   1  14   9      203.96      368.59     77.45 o
   2  14   9      344.99      294.61     61.39 o
   3  14   9      444.12      301.78    107.05 o
  -3  15   9       25.54      -45.76     87.80 o
  -2  15   9       35.38       -1.64     72.84 o
  -1  15   9       44.94       83.98     45.74 o
   0  15   9      135.02      132.46     52.23 o
   1  15   9       17.52      -42.88     77.51 o
   2  15   9      476.24      175.46     89.03 o
   3  15   9        4.17     -146.26     97.50 o
  -3  16   9      377.87      340.90    108.51 o
  -2  16   9        8.26       24.21     44.92 o
  -1  16   9      337.44      381.73     45.03 o
   0  16   9       41.28       80.11     64.78 o
   1  16   9        4.34       57.58     82.16 o
   2  16   9        2.32       35.15    136.67 o
   3  16   9      183.54        1.81    107.83 o
  -3  17   9       28.83      -17.81    126.59 o
  -2  17   9       16.50      -23.70     33.97 o
  -1  17   9       30.68       16.32     75.83 o
   0  17   9      134.27      246.47    118.48 o
   1  17   9        9.18      -80.71     64.52 o
   2  17   9       61.05      136.35    143.19 o
  -3  18   9       85.77       43.57    127.46 o
  -2  18   9      287.19      211.93    150.15 o
  -1  18   9      771.13      644.35     94.27 o
   0  18   9      114.29       42.38    161.24 o
   1  18   9      109.78      381.51    198.66 o
   2  18   9      445.29      503.57     96.54 o
  -2  19   9        0.19       62.64     92.02 o
  -1  19   9        0.28      -77.72     74.15 o
   0  19   9        9.69      -17.48    188.14 o
   1  19   9       82.57      -37.07     71.83 o
   2  19   9       13.56     -106.58     71.05 o
  -2  20   9      114.32       19.03    205.61 o
  -1  20   9      101.61      -88.12     95.83 o
   0  20   9        3.86     -124.59    100.11 o
   1  20   9      212.23      -19.77     92.50 o
  -1  21   9      231.80       11.96     80.41 o
   0  21   9       93.06      -20.69    158.11 o
   1  21   9      267.54      447.36    108.32 o
  -5   0  10      205.68       -8.78     70.80 o
  -4   0  10      107.17      124.50     90.10 o
  -3   0  10      238.59      131.75     86.44 o
  -2   0  10     4157.07     5122.11    191.93 o
  -1   0  10      392.67      406.32     60.85 o
   0   0  10     1601.62     1670.50    108.55 o
   1   0  10      535.08      486.55     59.52 o
   2   0  10     2170.86     2214.36    119.07 o
   3   0  10       19.10      -46.05    113.25 o
   4   0  10      388.24      396.18     92.68 o
  -5   1  10      663.02      802.92     89.80 o
  -4   1  10        2.12     -139.72     93.14 o
  -3   1  10     1603.45     1924.18    128.46 o
  -2   1  10      164.15      101.73     31.67 o
  -1   1  10     1086.05      952.54     47.31 o
   0   1  10     1612.87     1560.79     63.79 o
   1   1  10      354.92      405.10     43.51 o
   2   1  10     1135.03      991.21     49.48 o
   3   1  10       22.58      -48.72     54.34 o
   4   1  10      639.29      522.39     86.04 o
  -5   2  10       49.07       41.82     72.30 o
  -4   2  10      312.76      149.30    124.46 o
  -3   2  10       29.19       -6.45     16.83 o
  -2   2  10      448.94      426.09     34.22 o
  -1   2  10     2796.92     2832.03     78.18 o
   0   2  10      220.44      172.40     44.65 o
   1   2  10      569.05      460.77     35.90 o
   2   2  10        0.71      -40.12     26.75 o
   3   2  10      292.98      177.27     40.98 o
   4   2  10      103.36      217.80     65.87 o
  -5   3  10        0.00       85.11     70.53 o
  -4   3  10        3.54       60.09     72.87 o
  -3   3  10        4.82       60.42     53.98 o
  -2   3  10      385.47      366.79     30.89 o
  -1   3  10      116.81      137.79     44.13 o
   0   3  10      221.52      204.35     45.58 o
   1   3  10      158.20      110.86     40.02 o
   2   3  10        2.25       23.63     40.70 o
   3   3  10       18.93       56.95     58.22 o
   4   3  10        9.54      132.40     85.96 o
  -4   4  10        0.22      104.87    146.19 o
  -3   4  10      770.91      860.58     30.33 o
  -2   4  10      200.41      140.62     49.73 o
  -1   4  10     2000.02     1802.40     66.98 o
   0   4  10       54.30      -14.40     33.14 o
   1   4  10     1886.14     1783.00     56.85 o
   2   4  10      410.13      650.74     50.36 o
   3   4  10      280.93      360.06     61.13 o
   4   4  10        5.35      -30.27    103.97 o
  -3   5  10       39.69       24.29     33.24 o
  -2   5  10       23.37       53.02     31.29 o
  -1   5  10       13.03      -24.30     45.48 o
   0   5  10      790.57      803.60     55.04 o
   1   5  10       68.43      121.31     35.67 o
   2   5  10       36.20        6.89     36.31 o
   3   5  10       58.47       35.97     56.81 o
   4   5  10      432.27      372.66     59.52 o
  -4   6  10      598.06        1.20      3.13 o
  -3   6  10       61.48       97.90     36.89 o
  -2   6  10      454.63      398.95     38.34 o
  -1   6  10        2.99       12.15     32.96 o
   0   6  10      170.58      176.15     35.46 o
   1   6  10      243.79      134.07     46.12 o
   2   6  10        0.97      -18.87     35.66 o
   3   6  10      211.34      268.43     46.92 o
   4   6  10        0.52       83.38    114.85 o
  -4   7  10       43.53      101.21     57.09 o
  -3   7  10      237.73      237.08     62.04 o
  -2   7  10      611.31      632.84     41.58 o
  -1   7  10       54.99       23.06     27.39 o
   0   7  10     1113.82     1160.60     46.69 o
   1   7  10      391.01      304.18     42.50 o
   2   7  10       77.29      115.44     35.75 o
   3   7  10      475.59      427.72     43.79 o
   4   7  10        8.72       51.39     60.59 o
  -4   8  10      128.05      216.67     48.77 o
  -3   8  10      386.47      412.26     31.98 o
  -2   8  10      283.54      365.34     36.01 o
  -1   8  10     1873.44     1727.52     67.05 o
   0   8  10      846.19      993.95     50.23 o
   1   8  10     1513.42     1412.77     72.75 o
   2   8  10     4423.08     4319.53    148.16 o
   3   8  10      207.80      108.98     52.16 o
   4   8  10        0.07       12.20     62.21 o
  -4   9  10       44.31      -12.86     45.05 o
  -3   9  10       90.15       14.30     33.35 o
  -2   9  10       94.57      179.81     33.46 o
  -1   9  10       10.44      -54.54     36.67 o
   0   9  10       25.34        3.11     44.88 o
   1   9  10     1365.99     1339.42     60.08 o
   2   9  10      439.88      491.84     61.32 o
   3   9  10       23.78       51.37     50.64 o
   4   9  10        7.16       25.33     59.20 o
  -4  10  10      105.71      119.76     47.32 o
  -3  10  10        2.14       19.73     40.92 o
  -2  10  10        6.95       12.49     26.75 o
  -1  10  10      247.69      250.13     46.49 o
   0  10  10      212.75      206.83     36.73 o
   1  10  10      654.38      638.22     43.21 o
   2  10  10     1142.96      987.61     96.22 o
   3  10  10       29.13      -34.05     43.63 o
  -4  11  10       71.94      599.00    204.55 o
  -3  11  10       26.94      -11.10     42.82 o
  -2  11  10      438.30      310.40     41.83 o
  -1  11  10      518.97      587.50     51.39 o
   0  11  10     1071.30     1015.17     51.97 o
   1  11  10        5.01      -50.29     77.08 o
   2  11  10     2442.49     2762.01    139.65 o
   3  11  10       34.00       37.03     82.96 o
  -4  12  10       20.63      223.44    196.83 o
  -3  12  10       81.36      194.80     64.64 o
  -2  12  10        0.14       44.25     38.44 o
  -1  12  10       28.11      -58.12     38.75 o
   0  12  10       47.11        9.96     38.00 o
   1  12  10      263.16      176.76     50.94 o
   2  12  10        6.63       68.71     90.28 o
   3  12  10       49.95      113.43     68.35 o
  -4  13  10      215.94      -80.38    155.84 o
  -3  13  10      322.04      349.79     60.78 o
  -2  13  10      274.99      269.96     44.62 o
  -1  13  10      139.39      107.50     48.87 o
   0  13  10      279.11      327.37     94.60 o
   1  13  10      438.79      491.73     93.28 o
   2  13  10      835.63      891.19     71.93 o
   3  13  10       46.37      -25.61     80.77 o
  -3  14  10       29.34      -38.40     68.87 o
  -2  14  10      102.16      120.88     52.79 o
  -1  14  10      768.88      912.71     62.36 o
   0  14  10      230.66      168.02     68.52 o
   1  14  10     1552.19     1880.97    113.47 o
   2  14  10       10.10       21.28     74.00 o
   3  14  10       41.24     -112.92    123.64 o
  -3  15  10       63.99      349.74    109.98 o
  -2  15  10      248.19      199.81     48.21 o
  -1  15  10       52.58       49.46     69.81 o
   0  15  10      185.23      212.92     73.16 o
   1  15  10      353.59      638.57    106.26 o
   2  15  10       47.33      131.74     66.97 o
   3  15  10     1108.07     1352.81    126.22 o
  -3  16  10       59.42       -8.49     86.51 o
  -2  16  10      447.54      455.37     62.66 o
  -1  16  10      481.24      545.89     55.97 o
   0  16  10      507.35      544.35     90.44 o
   1  16  10     1244.95     1563.39    109.38 o
   2  16  10        3.15     -132.61     88.41 o
  -3  17  10       37.64       96.73    112.94 o
  -2  17  10       26.35       10.14     46.95 o
  -1  17  10       42.82       52.51    128.59 o
   0  17  10      145.11     -104.60    201.88 o
   1  17  10      109.03      -37.08    110.76 o
   2  17  10        0.10      203.22     98.45 o
  -2  18  10      246.87      388.25    157.12 o
  -1  18  10        0.26      139.67     81.78 o
   0  18  10        1.34      -34.95    139.66 o
   1  18  10       28.87      -49.75    116.53 o
   2  18  10       42.77      321.19    137.51 o
  -2  19  10       41.38     -165.05    110.03 o
  -1  19  10       12.98      -94.42     97.98 o
   0  19  10      184.56      254.28     71.02 o
   1  19  10       12.03      143.37     83.56 o
  -1  20  10       59.66     -136.30     90.87 o
   0  20  10       69.39       -0.15     65.10 o
   1  20  10       47.68      -24.29    169.18 o
  -1  21  10        4.33      -72.76     91.92 o
   0  21  10       32.50       53.93     64.06 o
  -4   1  11      162.10      156.28     64.17 o
  -3   1  11        6.14       10.77     20.01 o
  -2   1  11       27.75      -18.82     28.86 o
  -1   1  11      290.96      237.92     38.08 o
   0   1  11      567.94      561.36     48.24 o
   1   1  11     1953.21     1821.91     66.54 o
   2   1  11       46.22       33.40     36.34 o
   3   1  11       45.80      -16.98     81.92 o
   4   1  11       47.67       84.05     70.78 o
  -4   2  11        6.62      -56.34     94.16 o
  -3   2  11       28.21       48.67     15.89 o
  -2   2  11      466.33      543.43     40.74 o
  -1   2  11      352.65      407.65     49.84 o
   0   2  11       29.57       -5.62     37.35 o
   1   2  11      222.11      199.94     48.58 o
   2   2  11       98.97      -10.23     48.35 o
   3   2  11        2.32       12.60     56.62 o
   4   2  11      121.23       11.87     50.61 o
  -4   3  11      291.40      509.25     90.51 o
  -3   3  11     1107.64     1171.06     43.51 o
  -2   3  11      169.38      134.87     41.93 o
  -1   3  11     1144.22     1014.13     51.76 o
   0   3  11      527.27      701.52     46.18 o
   1   3  11     1471.94     1372.66     56.14 o
   2   3  11       13.54      -56.77     51.13 o
   3   3  11        0.04       33.23     82.31 o
   4   3  11        1.09       23.69     51.21 o
  -3   4  11      382.23      404.62     25.31 o
  -2   4  11      501.93      487.18     37.07 o
  -1   4  11       18.66      -53.98     41.37 o
   0   4  11     1809.08     1868.62     84.71 o
   1   4  11      927.43      851.34     58.13 o
   2   4  11      102.28      104.85     41.97 o
   3   4  11       98.35       95.16     52.50 o
   4   4  11        6.54      -48.01    136.72 o
  -3   5  11      255.30      290.53     26.06 o
  -2   5  11       32.72       10.20     51.90 o
  -1   5  11        5.43      -12.10     34.64 o
   0   5  11      406.48      354.02     35.66 o
   1   5  11       70.51        2.55     38.14 o
   2   5  11     1173.48     1250.72     65.54 o
   3   5  11      550.95      533.56     54.71 o
   4   5  11      522.16      589.89     90.27 o
  -3   6  11      531.22      271.26     47.55 o
  -2   6  11     1389.29     1459.99     58.95 o
  -1   6  11      119.68      128.98     34.54 o
   0   6  11     1829.27     1836.52     99.98 o
   1   6  11      815.00      871.82     47.92 o
   2   6  11        3.08       91.12     36.35 o
   3   6  11      139.98      191.21     48.62 o
   4   6  11      488.89      490.73     63.82 o
  -4   7  11      579.33      738.34     90.73 o
  -3   7  11        5.72       -2.57     36.07 o
  -2   7  11       92.40       63.58     34.56 o
  -1   7  11      102.22      143.29     34.22 o
   0   7  11      316.11      221.06     45.49 o
   1   7  11      404.87      369.11     41.78 o
   2   7  11     1584.02     1780.04     70.75 o
   3   7  11        2.63       -0.62     48.97 o
   4   7  11      727.51      891.45     75.28 o
  -4   8  11      234.30      251.89     67.11 o
  -3   8  11       29.93      -38.23     32.56 o
  -2   8  11      261.43      230.96     40.32 o
  -1   8  11      723.19      752.70     46.79 o
   0   8  11      126.52       36.19     50.33 o
   1   8  11      225.44       97.03     37.59 o
   2   8  11      171.91       98.67     51.74 o
   3   8  11      450.67      448.38     58.89 o
  -4   9  11      298.80      877.80    242.81 o
  -3   9  11       50.67      115.51     29.58 o
  -2   9  11       72.37       41.57     29.56 o
  -1   9  11       88.70       23.78     34.18 o
   0   9  11        4.84       59.09     36.16 o
   1   9  11      388.81      438.17     38.96 o
   2   9  11      857.85      720.97     85.31 o
   3   9  11      332.58      147.16     54.36 o
  -4  10  11       60.21       -5.80    130.05 o
  -3  10  11      128.94      100.56     33.75 o
  -2  10  11      102.53       29.92     33.65 o
  -1  10  11      978.01      902.82     51.45 o
   0  10  11       27.86       67.89     38.89 o
   1  10  11     1170.37     1210.21     76.61 o
   2  10  11       77.75       23.08     60.21 o
   3  10  11      477.70      533.11     89.78 o
  -4  11  11       10.11      -52.37     49.37 o
  -3  11  11       60.03       68.67     51.90 o
  -2  11  11      739.57      759.57     52.02 o
  -1  11  11      228.62      150.37     57.71 o
   0  11  11      202.53      181.80     38.80 o
   1  11  11        4.24       -3.16     40.86 o
   2  11  11      104.63      125.70     68.70 o
   3  11  11       30.18       15.87     62.02 o
  -4  12  11        1.80      -54.21    137.04 o
  -3  12  11        3.19       48.43     51.79 o
  -2  12  11        1.66       -6.83     29.80 o
  -1  12  11       11.35       63.09     43.83 o
   0  12  11      167.93      171.86     38.31 o
   1  12  11      500.57      438.04     51.03 o
   2  12  11     1287.80     1709.27     97.73 o
   3  12  11       10.18       21.59     60.02 o
  -3  13  11       13.88      -14.25     46.04 o
  -2  13  11      230.19      482.88     66.93 o
  -1  13  11       53.22        4.58     52.12 o
   0  13  11      241.96       20.11     51.36 o
   1  13  11       13.46      128.47     82.96 o
   2  13  11      886.57      923.22    101.15 o
   3  13  11      177.96       63.02     74.00 o
  -3  14  11      142.16      107.87     88.24 o
  -2  14  11        1.13       37.72     78.38 o
  -1  14  11       28.76       18.57     45.64 o
   0  14  11      154.39      219.06     89.54 o
   1  14  11     1960.87     2310.30    128.33 o
   2  14  11      209.86       87.82     74.71 o
   3  14  11      416.67      419.66     83.63 o
  -3  15  11      110.54      -48.41     84.01 o
  -2  15  11       17.55       31.80     38.69 o
  -1  15  11       24.14       44.78     50.20 o
   0  15  11        4.78       75.89     84.59 o
   1  15  11      395.65      582.44     70.30 o
   2  15  11      160.39      100.38     94.63 o
  -3  16  11        3.54      103.80    129.62 o
  -2  16  11      188.59      228.30     70.40 o
  -1  16  11        1.17        4.82     62.98 o
   0  16  11       90.60      -62.26    157.80 o
   1  16  11        5.89      163.93    101.60 o
   2  16  11       75.53      434.40    132.47 o
  -2  17  11        1.48       -7.86    247.63 o
  -1  17  11       18.87      -77.87     79.42 o
   0  17  11      603.97      667.44     89.93 o
   1  17  11        3.73      -22.59     76.72 o
   2  17  11      181.86      198.03     95.48 o
  -2  18  11      374.02      426.71     71.26 o
  -1  18  11      239.50      477.53    106.31 o
   0  18  11      345.82      616.17     82.66 o
   1  18  11       80.60      237.14     80.72 o
  -2  19  11        2.70       27.64    129.96 o
  -1  19  11        0.04     -126.33     95.09 o
   0  19  11        0.50       67.11     77.78 o
   1  19  11       62.52      -27.45     71.76 o
  -1  20  11       90.26       44.53    126.20 o
   0  20  11        1.96      -28.75     87.98 o
  -4   0  12      522.14      595.27    140.20 o
  -3   0  12       24.94       14.76     23.96 o
  -2   0  12     3253.85     3252.71    117.04 o
  -1   0  12      114.83      206.33     73.62 o
   0   0  12     4264.26     4302.19    182.65 o
   1   0  12       30.57       57.36     66.20 o
   2   0  12     1742.78     1601.07    158.83 o
   3   0  12     1268.41     1166.27    180.36 o
   4   0  12      130.55      318.07    107.24 o
  -4   1  12      123.93      160.52    124.76 o
  -3   1  12      190.41      173.73     19.67 o
  -2   1  12     1668.39     1634.46     66.10 o
  -1   1  12       92.81      216.50     49.66 o
   0   1  12      703.87      694.39     45.58 o
   1   1  12       24.64       -4.33     33.56 o
   2   1  12       19.83       61.97     38.07 o
   3   1  12       14.81      286.86    170.28 o
   4   1  12      150.65      154.27     70.37 o
  -4   2  12      108.22       84.84    135.28 o
  -3   2  12       25.14        9.51     31.92 o
  -2   2  12      161.30      205.81     27.87 o
  -1   2  12      407.54      371.95     50.43 o
   0   2  12      183.72      389.85     48.26 o
   1   2  12       12.20       -3.64     36.13 o
   2   2  12      446.67      492.32     55.25 o
   3   2  12      543.62      614.68    104.96 o
   4   2  12        0.74       27.97     64.60 o
  -4   3  12      154.88      218.47     93.37 o
  -3   3  12      235.08       94.37     29.59 o
  -2   3  12      377.03      422.92     39.81 o
  -1   3  12     1230.46     1287.87     56.31 o
   0   3  12        0.90      -12.86     49.27 o
   1   3  12     1796.99     1866.73     83.20 o
   2   3  12      152.39      103.83     50.95 o
   3   3  12      145.63       65.73     53.33 o
   4   3  12      152.13      160.55     61.78 o
  -3   4  12        0.60       62.59     30.31 o
  -2   4  12       72.47      133.21     35.17 o
  -1   4  12      215.05      243.46     46.78 o
   0   4  12      774.65      582.55     67.73 o
   1   4  12       76.28      -26.12     56.98 o
   2   4  12        0.57      -42.83     45.96 o
   3   4  12      109.43      340.51     71.53 o
   4   4  12       75.23       18.72     83.91 o
  -3   5  12      454.83      532.54     40.78 o
  -2   5  12       14.92       35.46     40.05 o
  -1   5  12      939.36      935.20     57.17 o
   0   5  12      137.59      120.32     56.77 o
   1   5  12     1952.57     2052.23     89.82 o
   2   5  12      109.36      141.18     40.31 o
   3   5  12      121.09      216.98     52.35 o
   4   5  12      197.58      139.18     68.85 o
  -4   6  12      298.26       56.76     17.97 o
  -3   6  12       24.49      -27.12     28.02 o
  -2   6  12        4.08       17.37     44.47 o
  -1   6  12        3.44      -36.53     32.02 o
   0   6  12      243.29      270.85     56.91 o
   1   6  12      701.87      702.03     54.46 o
   2   6  12       65.23       58.88     39.92 o
   3   6  12        6.02      -26.15     37.21 o
  -3   7  12      433.34      445.19     59.90 o
  -2   7  12       18.40      -31.21     33.68 o
  -1   7  12       17.33      -47.10     35.89 o
   0   7  12      131.51       75.97     41.78 o
   1   7  12     1244.18     1261.08     62.48 o
   2   7  12      343.15      409.11     52.12 o
   3   7  12      341.01      165.84     52.49 o
  -4   8  12      493.27     -105.20    170.41 o
  -3   8  12      162.46      165.67     35.34 o
  -2   8  12      240.04      178.45     39.82 o
  -1   8  12        1.33        1.81     41.80 o
   0   8  12      274.00      291.70     27.68 o
   1   8  12      911.67      997.69     73.40 o
   2   8  12        4.73      -15.93     49.99 o
   3   8  12       14.88      -47.89     57.37 o
  -4   9  12       23.68       48.24    175.73 o
  -3   9  12       35.73       58.59     32.50 o
  -2   9  12      372.34      222.06     43.23 o
  -1   9  12        6.33        1.49     30.47 o
   0   9  12        6.87       64.85     45.26 o
   1   9  12      557.57      267.24     82.79 o
   2   9  12      432.15      458.46     50.70 o
   3   9  12      274.19      318.63     67.41 o
  -4  10  12       25.47      112.17     36.81 o
  -3  10  12       13.28       -8.39     33.60 o
  -2  10  12      802.85      722.11     48.71 o
  -1  10  12        2.24      -23.59     31.29 o
   0  10  12      903.96      894.82     57.76 o
   1  10  12      555.82      450.23     54.16 o
   2  10  12      154.55       54.97     77.47 o
   3  10  12       18.77      -19.70     82.33 o
  -4  11  12      331.75      358.25     60.80 o
  -3  11  12       28.76      -16.95     48.87 o
  -2  11  12      607.74      513.99     49.06 o
  -1  11  12      139.21      150.15     43.03 o
   0  11  12      287.88      253.39     53.21 o
   1  11  12       24.87      133.48     89.92 o
   2  11  12     1224.34     1030.84     90.06 o
   3  11  12        0.10      152.63     72.54 o
  -3  12  12       49.33      -36.71     57.11 o
  -2  12  12      523.40      520.14     41.69 o
  -1  12  12      256.23      210.47     47.65 o
   0  12  12     1013.67      996.23     63.27 o
   1  12  12      766.96      747.88     67.81 o
   2  12  12      202.09      170.00     59.84 o
   3  12  12      241.92      339.65     61.10 o
  -3  13  12       17.74       14.32     49.41 o
  -2  13  12      568.14      635.51     48.98 o
  -1  13  12       38.36       -6.38     49.12 o
   0  13  12       59.49       85.13    106.58 o
   1  13  12      809.44      503.59     72.41 o
   2  13  12      217.77      203.33     58.38 o
   3  13  12       19.11      -77.65     60.13 o
  -3  14  12      183.50      738.41    104.24 o
  -2  14  12      173.97       88.98     37.15 o
  -1  14  12      188.42      131.00     80.56 o
   0  14  12     1196.33     1293.37    117.92 o
   1  14  12       62.42      -18.12     42.97 o
   2  14  12       64.40        2.58     81.78 o
  -3  15  12      181.54      213.11     94.88 o
  -2  15  12       97.68       31.04     36.03 o
  -1  15  12      310.40      397.60     72.54 o
   0  15  12       32.31        9.14    117.28 o
   1  15  12      306.11      439.59    113.29 o
   2  15  12       23.81      -86.00     90.45 o
  -3  16  12      128.72      550.42    219.52 o
  -2  16  12       37.58      -45.22     73.86 o
  -1  16  12      109.81      347.01    105.16 o
   0  16  12       87.77      209.96     87.59 o
   1  16  12       46.75       -7.44     75.72 o
   2  16  12       13.45      154.00     81.21 o
  -2  17  12        2.45      -15.36     94.68 o
  -1  17  12       34.93       26.79     88.58 o
   0  17  12      719.97      658.22    115.83 o
   1  17  12       58.35      -19.33     63.19 o
   2  17  12       53.99      -13.39     63.62 o
  -2  18  12       60.27       98.91     78.01 o
  -1  18  12        4.45     -123.28     91.70 o
   0  18  12      651.25      281.73     82.57 o
   1  18  12       38.07       55.69     82.72 o
  -1  19  12      147.20       89.83    104.54 o
   0  19  12       99.70       17.52    128.03 o
   1  19  12       30.77      136.24    108.62 o
  -4   1  13        0.51       55.56     86.69 o
  -3   1  13       54.20       64.17     19.93 o
  -2   1  13        0.15       -1.86     38.07 o
  -1   1  13      944.50      923.95     44.41 o
   0   1  13       86.64      135.14     44.81 o
   1   1  13        1.33      -25.58     45.58 o
   2   1  13      223.61      162.53     46.01 o
   3   1  13       47.39      327.82     94.33 o
  -4   2  13        0.81      -35.91     76.23 o
  -3   2  13       17.39       23.13     23.44 o
  -2   2  13       90.80       18.30     34.35 o
  -1   2  13      383.13      430.13     40.98 o
   0   2  13     2394.26     2265.31     83.13 o
   1   2  13      505.46      432.92     39.67 o
   2   2  13      622.05      491.00     75.28 o
   3   2  13     1459.79     1474.40    131.22 o
  -4   3  13        7.23       51.10     75.19 o
  -3   3  13       87.80      111.50     29.51 o
  -2   3  13       40.18       59.38     32.81 o
  -1   3  13        0.51      -54.75     36.50 o
   0   3  13     1118.80     1050.24     87.15 o
   1   3  13      175.00      248.26     42.01 o
   2   3  13       38.06       82.84     44.64 o
   3   3  13      238.38      454.19     79.65 o
  -4   4  13      116.15      332.77     83.04 o
  -3   4  13       24.16      131.75     32.79 o
  -2   4  13       87.81      165.23     41.96 o
  -1   4  13        1.03      -57.12     38.08 o
   0   4  13      175.85      270.06     42.50 o
   1   4  13        1.11       26.25     45.54 o
   2   4  13       48.54      -40.66     49.47 o
   3   4  13      295.28      369.92     62.20 o
  -3   5  13        0.44        7.92     30.29 o
  -2   5  13     1801.93     1827.78     69.84 o
  -1   5  13      387.74      406.97     40.50 o
   0   5  13     3545.05     3390.77    141.33 o
   1   5  13      322.45      356.57     67.47 o
   2   5  13      715.85      856.52     79.01 o
   3   5  13      320.09      229.93     96.92 o
  -4   6  13       37.04       47.71     35.07 o
  -3   6  13        8.18       40.14     29.96 o
  -2   6  13       32.07       22.81     36.50 o
  -1   6  13      138.88       99.81     46.68 o
   0   6  13      311.43      241.52     59.30 o
   1   6  13       10.18      168.65     45.49 o
   2   6  13        1.37      -23.18     38.60 o
   3   6  13      146.80      165.93     56.30 o
  -4   7  13      270.89       -0.73    100.41 o
  -3   7  13       48.76       21.39     32.88 o
  -2   7  13      718.56      787.38     45.57 o
  -1   7  13      264.68      229.69     44.93 o
   0   7  13      391.72      437.57     51.90 o
   1   7  13      666.24      641.73     66.48 o
   2   7  13       75.56      117.62     39.14 o
   3   7  13      208.14      265.49     47.94 o
  -4   8  13      114.53      418.74    217.45 o
  -3   8  13       82.31      144.11     44.81 o
  -2   8  13       66.40      -10.23     40.50 o
  -1   8  13     1538.37     1519.99     76.57 o
   0   8  13      594.70      751.44     65.94 o
   1   8  13     3172.51     3097.39    111.86 o
   2   8  13      563.13      768.83     50.01 o
   3   8  13       99.71      169.21     53.44 o
  -4   9  13        6.97      -24.86     80.55 o
  -3   9  13      160.85      165.07     48.88 o
  -2   9  13       12.19       65.80     55.19 o
  -1   9  13      209.96      231.04     48.68 o
   0   9  13      159.71       57.03     29.02 o
   1   9  13        0.67        7.10     50.71 o
   2   9  13      296.84      239.09     43.42 o
   3   9  13        8.46      -26.36     55.84 o
  -4  10  13       24.62       58.63     61.98 o
  -3  10  13      245.05      154.95     40.48 o
  -2  10  13       13.05      128.49     43.42 o
  -1  10  13      884.26      950.27     59.91 o
   0  10  13      172.47      127.50     51.07 o
   1  10  13      900.54      893.03     76.26 o
   2  10  13       67.00        2.07     68.32 o
   3  10  13      284.95      197.04    114.88 o
  -3  11  13       39.60      -11.01     64.83 o
  -2  11  13       26.90      -50.81     58.79 o
  -1  11  13        6.56      118.38     39.41 o
   0  11  13        0.93       92.20     49.12 o
   1  11  13     1003.85     1132.73     64.16 o
   2  11  13        6.11      -11.33    125.45 o
   3  11  13       34.92       23.57     58.08 o
  -3  12  13       16.83       19.06     68.89 o
  -2  12  13       65.84      145.32     49.06 o
  -1  12  13       25.06       -1.74     32.20 o
   0  12  13      110.96      164.42     65.79 o
   1  12  13       17.08      -25.19    117.75 o
   2  12  13      152.41       47.06     51.86 o
   3  12  13       73.10       93.81     57.91 o
  -3  13  13        1.58      -49.92     69.62 o
  -2  13  13        9.53      158.53     67.62 o
  -1  13  13      158.33      170.80     35.68 o
   0  13  13      118.70      149.43     57.05 o
   1  13  13      725.05      582.40     56.21 o
   2  13  13       52.77       79.72     78.49 o
  -3  14  13       84.10      594.27    234.95 o
  -2  14  13        2.37       19.71     45.67 o
  -1  14  13       87.79       52.78     74.48 o
   0  14  13      100.35      122.21     47.78 o
   1  14  13      132.46      153.52    138.14 o
   2  14  13      117.11       86.18     69.47 o
  -3  15  13      179.54      177.15     96.47 o
  -2  15  13       35.29     -116.63     77.75 o
  -1  15  13       57.48      -12.97     72.11 o
   0  15  13       83.70      140.64     95.58 o
   1  15  13        4.54      107.39     76.09 o
   2  15  13       22.58       66.35     79.16 o
  -2  16  13       13.59       33.09     86.66 o
  -1  16  13       22.39       -6.03     57.64 o
   0  16  13      222.30      180.08     70.53 o
   1  16  13        2.77      -83.62     81.38 o
   2  16  13       37.96      136.00     95.77 o
  -2  17  13      315.17      408.77     96.17 o
  -1  17  13        5.81     -144.92    107.95 o
   0  17  13      761.08      945.71     82.22 o
   1  17  13      141.45       79.39     90.18 o
  -1  18  13      190.71      294.91    133.24 o
   0  18  13       89.93      -39.52     93.20 o
   1  18  13        8.36      265.49     92.87 o
   0  19  13      940.35     1183.06    126.47 o
  -4   0  14     1049.55     1140.84    154.64 o
  -3   0  14        0.00      -34.38     85.87 o
  -2   0  14     2189.84     2263.85    107.24 o
  -1   0  14        0.78       36.89     39.56 o
   0   0  14     2914.46     2926.16    158.73 o
   1   0  14      627.13      689.64     72.87 o
   2   0  14        3.08      -97.40     64.94 o
   3   0  14      667.00      648.77    167.35 o
  -4   1  14        1.82     -110.81     90.99 o
  -3   1  14      194.07      189.93     24.05 o
  -2   1  14      139.53      152.65     30.79 o
  -1   1  14        1.22      -38.89     57.68 o
   0   1  14     1384.05     1481.21     68.79 o
   1   1  14      235.33      265.49     44.08 o
   2   1  14       12.05        3.16     81.88 o
   3   1  14      259.33      398.18    106.07 o
  -4   2  14       24.65        7.32     98.41 o
  -3   2  14        0.34       32.30     64.53 o
  -2   2  14      131.19       55.79     39.61 o
  -1   2  14       74.89       87.12     44.45 o
   0   2  14        3.79      -14.41     39.42 o
   1   2  14      690.80      723.15     50.89 o
   2   2  14     1109.87     1505.64    166.93 o
   3   2  14      107.35      276.01    117.04 o
  -4   3  14        4.32       53.57    163.76 o
  -3   3  14      949.95     1145.09     97.82 o
  -2   3  14       10.14       -3.12     34.61 o
  -1   3  14     1360.88     1167.64     61.82 o
   0   3  14      769.20      705.67     47.15 o
   1   3  14      197.89      221.57     37.12 o
   2   3  14      512.26      470.47    105.42 o
   3   3  14       50.93       78.62     94.42 o
  -4   4  14       69.97      140.40    114.38 o
  -3   4  14       10.11      105.96     48.10 o
  -2   4  14       14.44       29.66     38.38 o
  -1   4  14        0.14       -8.38     48.81 o
   0   4  14     1603.48     1602.36     95.99 o
   1   4  14        0.61       74.52     51.29 o
   2   4  14      514.82      427.23     65.29 o
   3   4  14      218.64      237.01    121.21 o
  -3   5  14      219.10      270.39     35.91 o
  -2   5  14        5.15      -54.33     38.84 o
  -1   5  14      145.28      110.04     37.83 o
   0   5  14      153.87      249.90     50.80 o
   1   5  14      276.52      170.69     57.28 o
   2   5  14      251.10      201.28     49.38 o
   3   5  14        6.53     -144.97     98.66 o
  -4   6  14       81.18       89.10    172.01 o
  -3   6  14       32.36       42.11     40.00 o
  -2   6  14        0.53      -36.65     50.81 o
  -1   6  14      152.75       60.69     47.90 o
   0   6  14      223.56      189.15     37.00 o
   1   6  14       33.43       17.89    115.45 o
   2   6  14        3.28       42.92     44.33 o
   3   6  14       32.72       25.71     78.91 o
  -4   7  14       90.32      203.35    178.06 o
  -3   7  14      226.70      320.00     39.55 o
  -2   7  14      158.91      200.48     52.19 o
  -1   7  14      737.52      715.73     54.67 o
   0   7  14      272.22      436.41     63.88 o
   1   7  14       96.68       88.60     67.49 o
   2   7  14        0.09      -75.24     56.58 o
   3   7  14      106.80      138.45     73.18 o
  -4   8  14       18.81       17.50    154.51 o
  -3   8  14       15.03      -62.04     85.47 o
  -2   8  14      120.00      101.82     40.17 o
  -1   8  14      187.91      155.23     59.49 o
   0   8  14       59.63      -21.56     53.32 o
   1   8  14      261.23      151.85     47.29 o
   2   8  14      723.18      767.60     51.93 o
   3   8  14       76.25       61.33     49.27 o
  -4   9  14       35.49        2.13    218.92 o
  -3   9  14      394.56      453.47     57.93 o
  -2   9  14        9.51      -34.72     56.95 o
  -1   9  14      378.57      400.05     55.33 o
   0   9  14      247.04      325.88     44.04 o
   1   9  14      766.35      602.01     52.47 o
   2   9  14      327.63      327.77     60.97 o
   3   9  14       59.40       10.47    109.54 o
  -3  10  14       34.42        2.57     65.27 o
  -2  10  14       84.97      119.46     38.08 o
  -1  10  14      127.21      129.27     47.85 o
   0  10  14       22.93       50.75     74.48 o
   1  10  14       41.58       67.03     60.78 o
   2  10  14        0.22        5.06     61.42 o
   3  10  14      102.08       89.95     56.44 o
  -3  11  14       71.34      130.74    104.61 o
  -2  11  14       99.64       94.42     53.19 o
  -1  11  14       10.26      -46.33     55.40 o
   0  11  14      315.01      337.98     76.28 o
   1  11  14      232.17      224.71     77.03 o
   2  11  14      409.21      440.60     52.77 o
  -3  12  14        7.50     -150.81    100.54 o
  -2  12  14       28.33        1.09     62.24 o
  -1  12  14      503.25      478.27     49.50 o
   0  12  14      184.71      242.72     95.18 o
   1  12  14     1299.38     1235.15    100.73 o
   2  12  14       57.62       74.78    132.20 o
  -3  13  14      136.12      -17.44    157.37 o
  -2  13  14       15.81      -43.38     69.75 o
  -1  13  14      147.48       48.52     40.59 o
   0  13  14       93.63       43.52     51.35 o
   1  13  14       84.72      244.20    104.23 o
   2  13  14       50.22       34.46     78.96 o
  -3  14  14       30.78      -33.67     94.39 o
  -2  14  14       20.30      206.48    110.19 o
  -1  14  14      204.72      262.93     83.57 o
   0  14  14      155.95      102.88     91.99 o
   1  14  14      337.74      468.87     68.14 o
   2  14  14       16.65       -3.94     87.52 o
  -2  15  14       23.42      -77.72     67.20 o
  -1  15  14      280.62      475.25     93.87 o
   0  15  14       56.10      131.46     81.31 o
   1  15  14       34.45      291.25     89.77 o
  -2  16  14       31.77        3.28     68.19 o
  -1  16  14       44.36       25.54    160.19 o
   0  16  14       19.86      274.37    130.12 o
   1  16  14      194.20      598.23    111.05 o
  -1  17  14      219.00      512.43     97.23 o
   0  17  14      568.65      325.25    182.28 o
   1  17  14       28.73     -127.48     90.74 o
  -1  18  14       60.83     -149.72    153.97 o
   0  18  14       41.41       23.37    116.12 o
  -4   1  15       19.02     -116.56     90.46 o
  -3   1  15       22.17       47.79     30.28 o
  -2   1  15       70.80       75.07     29.78 o
  -1   1  15      864.06      885.21     63.15 o
   0   1  15      261.66      140.21     52.36 o
   1   1  15       79.54       -0.53     56.01 o
   2   1  15      851.48      705.67     66.77 o
   3   1  15        1.43      -66.21     95.29 o
  -4   2  15        0.31       11.64    129.22 o
  -3   2  15      578.58      686.92     42.51 o
  -2   2  15       13.65       61.02     33.89 o
  -1   2  15      815.86      874.98     63.41 o
   0   2  15      198.75      204.18     49.94 o
   1   2  15     1064.59      997.69     77.52 o
   2   2  15      101.92      -28.66     70.29 o
   3   2  15       83.43     -121.15     92.98 o
  -4   3  15       39.63       -3.73     77.12 o
  -3   3  15      386.43      393.64     54.68 o
  -2   3  15      361.70      408.42     45.89 o
  -1   3  15      446.51      478.01     55.19 o
   0   3  15      579.71      484.30     53.01 o
   1   3  15      527.97      296.23     96.20 o
   2   3  15      804.61      787.64    108.63 o
   3   3  15        1.54      124.06     84.37 o
  -4   4  15        4.83      -78.32    105.93 o
  -3   4  15       11.97       86.52     30.39 o
  -2   4  15      295.55      335.32     46.09 o
  -1   4  15      337.11      401.18     49.63 o
   0   4  15      851.19      767.16     64.61 o
   1   4  15      332.41      398.61     60.24 o
   2   4  15      191.98       88.82    113.85 o
   3   4  15      325.39      364.66     83.19 o
  -4   5  15       72.97       47.98    125.76 o
  -3   5  15      160.79       88.10     78.34 o
  -2   5  15      942.61      939.55     57.87 o
  -1   5  15      238.37      167.20     46.19 o
   0   5  15     1499.69     1627.77     73.41 o
   1   5  15        0.04        6.77     50.80 o
   2   5  15        8.27      -25.45    227.80 o
   3   5  15      185.45      108.43     64.40 o
  -4   6  15        1.65      464.85    218.85 o
  -3   6  15        0.33      -43.49     75.57 o
  -2   6  15        9.03      -17.82     42.59 o
  -1   6  15      516.27      642.52     47.86 o
   0   6  15      894.90      818.47     78.97 o
   1   6  15     1269.48     1172.42    138.82 o
   2   6  15      285.44      360.59     55.07 o
   3   6  15      415.09      418.33     97.34 o
  -4   7  15        7.46      101.01    216.72 o
  -3   7  15      388.44      266.72     84.59 o
  -2   7  15        7.34       23.01     36.16 o
  -1   7  15      300.52      246.46     41.98 o
   0   7  15        7.28       -2.04     60.09 o
   1   7  15      331.84      320.76     91.96 o
   2   7  15       16.96      -66.83     62.43 o
   3   7  15       50.19       35.83     95.03 o
  -3   8  15      170.76      308.43     70.91 o
  -2   8  15       63.99       97.91     49.11 o
  -1   8  15      126.07      202.92     49.18 o
   0   8  15      263.30      112.27     73.16 o
   1   8  15      276.00       58.49    197.09 o
   2   8  15       94.54      -32.05     84.10 o
   3   8  15      265.55      187.96     78.82 o
  -3   9  15       61.81     -101.68    195.20 o
  -2   9  15        0.87      -72.05     74.87 o
  -1   9  15      168.82      156.70     45.36 o
   0   9  15      508.85      436.24     58.95 o
   1   9  15       17.49      -22.73     98.45 o
   2   9  15      349.02      477.38     96.24 o
  -3  10  15      439.41      506.17    139.34 o
  -2  10  15      260.17      290.56     63.00 o
  -1  10  15      359.37      372.55     55.41 o
   0  10  15        4.36       42.69     92.51 o
   1  10  15       11.88      -97.41     66.08 o
   2  10  15        1.46        3.52     36.62 o
  -3  11  15      168.34       21.66    166.15 o
  -2  11  15       12.09      -71.87     65.63 o
  -1  11  15      154.26      167.21     65.95 o
   0  11  15       65.04       67.90    133.71 o
   1  11  15       55.05      230.15    149.17 o
   2  11  15      300.60      475.44     93.00 o
  -3  12  15       74.30      214.59    108.16 o
  -2  12  15       97.28       99.16     82.40 o
  -1  12  15      141.58       81.55     54.09 o
   0  12  15        9.51      108.94     50.56 o
   1  12  15       16.17      -31.34     38.26 o
   2  12  15        1.03       18.20     58.93 o
  -3  13  15       27.92      -50.71     82.76 o
  -2  13  15      495.50      636.05    123.80 o
  -1  13  15       70.58       94.62     54.17 o
   0  13  15       86.87      -42.64     62.92 o
   1  13  15        0.10      -95.29     74.05 o
   2  13  15      238.08      193.97     83.38 o
  -2  14  15        4.23      -75.88     70.88 o
  -1  14  15      341.35      134.93    103.34 o
   0  14  15        1.35      -34.91    203.55 o
   1  14  15        0.05      -86.93    110.09 o
  -2  15  15       44.80      -32.38     65.25 o
  -1  15  15       75.32      196.61    115.48 o
   0  15  15      194.94     -147.62    136.27 o
   1  15  15       11.25      246.17     95.70 o
  -1  16  15       40.01      -41.52    163.29 o
   0  16  15      374.80      119.51    140.09 o
   1  16  15      122.66       16.73     74.81 o
  -1  17  15      506.18      599.30     93.23 o
   0  17  15      166.09      518.21    146.62 o
  -4   0  16       38.80       -6.19    126.03 o
  -3   0  16        3.26       59.26     43.93 o
  -2   0  16       42.22       62.84     48.81 o
  -1   0  16      933.35     1152.55     83.33 o
   0   0  16       22.91      -50.52     56.93 o
   1   0  16       82.25      398.31    139.34 o
   2   0  16      114.82       79.76     47.72 o
   3   0  16      174.50      391.99    156.37 o
  -4   1  16       70.99      134.01     66.31 o
  -3   1  16       14.32       20.71     33.84 o
  -2   1  16       68.97      125.28     34.37 o
  -1   1  16     3567.65     3895.08    143.69 o
   0   1  16       19.42        0.69     46.43 o
   1   1  16     1406.04     1320.86    111.78 o
   2   1  16      424.87      206.21     65.21 o
   3   1  16      223.20       99.41     93.19 o
  -4   2  16       10.78      -77.79     73.53 o
  -3   2  16      302.06      379.92     55.48 o
  -2   2  16       50.37        5.98     37.30 o
  -1   2  16      655.05      731.88     62.38 o
   0   2  16      300.92      369.18     36.21 o
   1   2  16       10.31       23.17     43.35 o
   2   2  16      293.73      332.44     62.02 o
   3   2  16       10.64       42.68    164.26 o
  -4   3  16        0.01      162.03     75.86 o
  -3   3  16        6.97       81.34     44.74 o
  -2   3  16       12.34      -35.11     49.49 o
  -1   3  16      705.45      686.60     52.16 o
   0   3  16      113.08      165.89     44.77 o
   1   3  16        4.63       19.77     40.76 o
   2   3  16        0.03       84.81     77.79 o
   3   3  16      105.44       19.38     94.14 o
  -3   4  16      220.07      272.76     43.36 o
  -2   4  16      322.83      371.24     63.69 o
  -1   4  16       74.31      145.27     53.81 o
   0   4  16       30.17       57.83     41.74 o
   1   4  16       43.83       45.39     39.51 o
   2   4  16      637.11      800.82    115.77 o
  -3   5  16       28.64       51.41    111.09 o
  -2   5  16       43.17      263.14     84.80 o
  -1   5  16      138.04      184.87     44.76 o
   0   5  16     1223.11     1324.52     93.90 o
   1   5  16       26.71      -70.17     65.75 o
   2   5  16        0.66        5.34    124.57 o
   3   5  16        2.74       90.89    109.52 o
  -3   6  16       24.09       57.97     65.56 o
  -2   6  16        3.79       28.33     70.10 o
  -1   6  16      297.27      328.13     42.43 o
   0   6  16        0.40       75.07     62.96 o
   1   6  16      271.54      -26.06    129.92 o
   2   6  16       45.52       25.96     81.36 o
  -3   7  16       52.66     -123.37    218.12 o
  -2   7  16       13.61      -38.03     42.20 o
  -1   7  16        1.13      -28.81     53.39 o
   0   7  16      160.52      157.94     53.40 o
   1   7  16      260.77      201.28     87.11 o
   2   7  16       37.05      312.43    108.74 o
  -3   8  16       54.67     -182.37    121.58 o
  -2   8  16      891.62      996.60     73.00 o
  -1   8  16      107.09       73.69     49.14 o
   0   8  16      713.81      988.48    117.18 o
   1   8  16        0.33      -81.38    188.51 o
   2   8  16      202.57      130.36     78.78 o
  -3   9  16       16.01      -88.97    100.17 o
  -2   9  16      102.07      -22.04     44.84 o
  -1   9  16       12.11       28.03     39.01 o
   0   9  16       51.40      122.22     59.49 o
   1   9  16       87.59        5.42    171.51 o
   2   9  16        0.40      -57.47     93.00 o
  -3  10  16       33.73      -99.26    184.22 o
  -2  10  16      333.89      168.74     75.40 o
  -1  10  16       27.89       -2.49     69.54 o
   0  10  16        5.55       83.60     62.98 o
   1  10  16        0.70     -119.02     96.72 o
   2  10  16       26.10       98.96    112.24 o
  -3  11  16       97.50      119.29    119.98 o
  -2  11  16      289.58      466.49     63.99 o
  -1  11  16      277.23      253.93     72.21 o
   0  11  16       38.35     -188.71    135.48 o
   1  11  16      512.39      379.55    130.02 o
   2  11  16       69.78      266.69    175.80 o
  -2  12  16       20.98      -35.65     70.25 o
  -1  12  16       76.49      129.75     59.46 o
   0  12  16       24.00      125.75     95.80 o
   1  12  16       14.41      247.33    117.71 o
  -2  13  16      305.93      270.94     76.18 o
  -1  13  16      237.48      263.98    110.79 o
   0  13  16       86.05      -59.10     93.35 o
   1  13  16      574.46      374.58     72.52 o
  -2  14  16        1.97      -92.45     75.60 o
  -1  14  16        0.97      -57.72     95.81 o
   0  14  16      615.58      568.56    193.33 o
   1  14  16       14.81       81.68     95.08 o
  -1  15  16       16.33     -117.77     78.51 o
   0  15  16        6.63      -65.27     89.43 o
   0  16  16      957.16     1484.27    210.37 o
  -3   1  17       50.40      109.79     43.71 o
  -2   1  17        0.12       -3.64     41.24 o
  -1   1  17      263.88      228.92     35.34 o
   0   1  17      112.61      242.74     42.48 o
   1   1  17        1.41       45.77     44.71 o
   2   1  17        4.26       10.59     40.29 o
  -3   2  17       28.90       -3.14    112.29 o
  -2   2  17       76.72       67.07     39.28 o
  -1   2  17      141.37      192.58     52.13 o
   0   2  17     1080.73      761.72     63.63 o
   1   2  17       40.04      -16.43     69.03 o
  -3   3  17      187.01      296.13     57.13 o
  -2   3  17       69.49       71.12     45.69 o
  -1   3  17      820.06      695.22     49.83 o
   0   3  17      667.07      545.33     58.30 o
   1   3  17        0.78      -42.48    120.04 o
   2   3  17      323.13      295.63     72.26 o
  -3   4  17        0.44      -77.39     89.90 o
  -2   4  17      164.84      153.09     46.78 o
  -1   4  17       34.37       75.04     45.85 o
   0   4  17      299.23      383.68     66.51 o
   1   4  17        0.27       15.88     88.98 o
   2   4  17      100.27     -114.26     86.25 o
  -3   5  17        5.58      -79.38     61.88 o
  -2   5  17       11.90      -23.40     35.88 o
  -1   5  17      140.31      204.22     52.41 o
   0   5  17      132.22       15.62     69.63 o
   1   5  17     1845.78     1824.57     92.19 o
   2   5  17        3.84      168.52     79.45 o
  -3   6  17      171.04      287.08     71.86 o
  -2   6  17      718.46      717.76     62.85 o
  -1   6  17      704.62      744.59     62.38 o
   0   6  17       22.56      -33.44     83.18 o
   1   6  17      948.02      679.39     99.31 o
   2   6  17       96.56     -152.71    101.81 o
  -3   7  17       14.73     -149.18    202.35 o
  -2   7  17        3.70      115.24     78.98 o
  -1   7  17       27.21       -8.69     49.82 o
   0   7  17       34.75      -74.18     94.79 o
   1   7  17      488.90      837.35    155.67 o
   2   7  17       20.99      140.14    172.44 o
  -3   8  17        1.75     -116.62     77.75 o
  -2   8  17        0.08      -58.98     95.34 o
  -1   8  17      169.24      122.92     44.00 o
   0   8  17       33.45       89.14     74.31 o
   1   8  17      232.59      478.43    171.01 o
   2   8  17      197.77      153.67    183.82 o
  -3   9  17      148.12     -138.34    192.77 o
  -2   9  17      819.72      830.42     88.90 o
  -1   9  17        6.03       62.48     56.29 o
   0   9  17      597.86      379.27    103.68 o
   1   9  17       15.96      -95.31     63.54 o
   2   9  17      252.62      160.33    103.33 o
  -2  10  17      224.48      200.97     61.82 o
  -1  10  17        3.76       18.75     61.18 o
   0  10  17       16.01      176.13    106.70 o
   1  10  17       31.12       -1.55    132.33 o
  -2  11  17       86.47      147.81     91.29 o
  -1  11  17       33.47       62.13     81.69 o
   0  11  17      271.21      208.68     72.90 o
   1  11  17      140.55      362.94     88.76 o
  -2  12  17        3.16      -18.54    100.63 o
  -1  12  17       96.44      -48.12     60.60 o
   0  12  17       27.72      187.44    219.32 o
   1  12  17        0.80      245.67    113.76 o
  -2  13  17      226.93       76.79    183.78 o
  -1  13  17       55.90      123.10     85.50 o
   0  13  17      293.77      565.32     92.96 o
   1  13  17        2.88       49.03    104.42 o
  -1  14  17        0.50       -3.55     70.37 o
   0  14  17       16.63       66.38    117.47 o
  -3   0  18      147.68      163.48     93.76 o
  -2   0  18      124.15       96.92     53.59 o
  -1   0  18     1844.66     2058.00    150.71 o
   0   0  18       12.39       61.62     72.80 o
   1   0  18      550.37      404.97    123.50 o
   2   0  18      369.39      462.79    155.97 o
  -3   1  18      239.52      281.25     52.08 o
  -2   1  18      281.49      288.98     38.34 o
  -1   1  18      522.53      618.91     59.75 o
   0   1  18       79.23       93.09     51.92 o
   1   1  18      214.10       60.41     59.24 o
   2   1  18       16.88       34.88    107.42 o
  -3   2  18        0.12       24.35     68.07 o
  -2   2  18      816.41      992.22     63.80 o
  -1   2  18      160.27       53.10     63.57 o
   0   2  18        0.27        1.07     48.53 o
   1   2  18      129.27        5.02     54.10 o
   2   2  18       95.75      247.12     80.41 o
  -3   3  18       45.44      103.77     51.99 o
  -2   3  18      102.85      184.37     55.54 o
  -1   3  18       23.82       -7.10     42.25 o
   0   3  18      424.97      387.50     62.18 o
   1   3  18        0.47      -11.43    101.30 o
   2   3  18      239.04      104.54    122.23 o
  -3   4  18        2.98       72.66     80.45 o
  -2   4  18      166.19      105.97     82.23 o
  -1   4  18        1.38       36.61     41.91 o
   0   4  18      319.48      430.72     90.15 o
   1   4  18       27.18     -104.34     71.22 o
   2   4  18      115.11      115.49     81.28 o
  -3   5  18      121.92      -77.34     69.06 o
  -2   5  18      555.46      561.04     92.80 o
  -1   5  18       29.56      109.04     43.86 o
   0   5  18      834.81      496.08     98.55 o
   1   5  18        9.47       12.20     56.65 o
   2   5  18      203.66      263.17     87.85 o
  -3   6  18      368.11      303.06    104.50 o
  -2   6  18      140.33      149.27     68.11 o
  -1   6  18      112.00       66.52     49.68 o
   0   6  18       97.77       54.16     97.35 o
   1   6  18        1.63      -99.28     66.19 o
   2   6  18       36.39      140.45     89.67 o
  -3   7  18       18.91      336.60     86.02 o
  -2   7  18       78.57      -37.70     62.79 o
  -1   7  18       62.58      128.93     57.16 o
   0   7  18        5.65      -19.78     55.29 o
   1   7  18       76.75       95.05     72.67 o
  -2   8  18      146.09      225.74     63.81 o
  -1   8  18       60.58       63.50     43.68 o
   0   8  18      415.75      403.07     87.48 o
   1   8  18      111.17       15.39     91.44 o
  -2   9  18      101.11      216.53     63.19 o
  -1   9  18        0.02       29.63     69.12 o
   0   9  18       75.38       10.63     59.05 o
   1   9  18       30.39       49.24    112.85 o
  -2  10  18        7.01     -131.77     87.85 o
  -1  10  18      187.88      325.26     71.26 o
   0  10  18       32.50      100.62     82.49 o
   1  10  18      271.87      793.37    135.18 o
  -2  11  18        6.00       72.00     91.58 o
  -1  11  18      306.88      484.65     84.16 o
   0  11  18        0.13      -40.47     76.41 o
   1  11  18      413.43      647.14    112.22 o
  -1  12  18      303.29      443.02     81.36 o
   0  12  18       81.12      -70.51    112.58 o
  -1  13  18       75.29       45.54    114.97 o
   0  13  18        7.68      163.35    112.89 o
  -3   1  19       20.83      129.41     53.37 o
  -2   1  19       10.52       52.30     37.61 o
  -1   1  19       67.36      120.04     48.51 o
   0   1  19       12.57      -38.99     42.11 o
   1   1  19        5.74       43.16    138.10 o
   2   1  19       31.05       94.76    181.95 o
  -3   2  19        2.05       -9.43     50.91 o
  -2   2  19      840.82     1048.87     86.94 o
  -1   2  19      294.59      310.75     51.00 o
   0   2  19      531.99      574.10     71.22 o
   1   2  19       37.67       18.17     66.16 o
   2   2  19      182.62     -135.41    136.67 o
  -3   3  19       43.78      136.16     96.28 o
  -2   3  19      188.56      196.73     70.44 o
  -1   3  19       31.97      -62.85     41.90 o
   0   3  19        0.87       30.99     57.52 o
   1   3  19       37.04      -22.16    115.04 o
  -3   4  19       58.44       38.66     67.74 o
  -2   4  19     1254.73     1406.09    102.32 o
  -1   4  19       56.37       64.11     41.85 o
   0   4  19      328.92      225.70     68.92 o
   1   4  19       34.94      116.99     66.50 o
  -2   5  19       10.65      -25.32     63.05 o
  -1   5  19      573.30      606.84     52.90 o
   0   5  19      230.68      406.27     70.28 o
   1   5  19      534.88      773.83    103.64 o
  -2   6  19       68.00      -64.74     62.05 o
  -1   6  19       62.69      102.13     46.72 o
   0   6  19        2.33       -1.76     71.07 o
   1   6  19       20.44     -111.50     74.33 o
  -2   7  19       49.13      304.40     91.80 o
  -1   7  19      419.93      505.25     72.64 o
   0   7  19      263.03      453.24     67.95 o
   1   7  19      454.54      405.10    159.50 o
  -2   8  19       17.76      147.67     74.78 o
  -1   8  19       26.09      -83.63     55.75 o
   0   8  19       26.02       67.75     74.24 o
   1   8  19        7.74       95.56     55.58 o
  -2   9  19       45.52       -1.84     83.53 o
  -1   9  19       12.41       14.31     77.11 o
   0   9  19       64.28        8.41     75.77 o
   1   9  19       40.54      -22.41     78.24 o
  -1  10  19        1.88      -66.40     74.40 o
   0  10  19     1066.95     1373.36    128.08 o
  -1  11  19      114.43      322.29    124.96 o
   0  11  19       62.37      -39.10     79.00 o
  -2   0  20        1.10      -79.82     66.64 o
  -1   0  20     1072.55     1249.23    164.35 o
   0   0  20      268.43      262.22     86.94 o
   1   0  20      514.60      677.71    105.67 o
  -2   1  20        5.02      119.21     63.70 o
  -1   1  20      408.69      360.48     66.55 o
   0   1  20       35.13      160.13     83.57 o
   1   1  20      238.38      305.37    104.78 o
  -2   2  20       96.25       60.95     62.25 o
  -1   2  20       22.50      -49.26     59.13 o
   0   2  20      249.27      295.11     48.26 o
   1   2  20       13.22       30.44     57.53 o
  -2   3  20       70.39       70.26     55.32 o
  -1   3  20      429.30      411.39     62.26 o
   0   3  20      375.99      273.64    108.98 o
   1   3  20      310.87      262.89     62.54 o
  -2   4  20      356.43      524.46     96.72 o
  -1   4  20       50.67      139.82     61.44 o
   0   4  20       16.80      -66.08     70.41 o
   1   4  20       74.61       77.07     62.73 o
  -2   5  20        4.47       68.13    168.88 o
  -1   5  20        1.58       44.53     75.44 o
   0   5  20       45.99      231.96    204.28 o
   1   5  20       43.89      117.22     86.36 o
  -2   6  20       62.56      240.20    112.11 o
  -1   6  20        0.01      -52.57     57.13 o
   0   6  20        8.18       89.05     72.45 o
   1   6  20       48.75       57.34     67.89 o
  -1   7  20       74.47       52.27     88.54 o
   0   7  20       78.38      -31.49     76.00 o
  -1   8  20      166.87      -28.43     62.02 o
   0   8  20      245.99       44.03     98.72 o
  -1   9  20       33.29      -74.52     81.39 o
  -1   1  21       82.66      -42.26     66.56 o
   0   1  21        0.52        9.86     47.87 o
  -1   2  21       26.98      105.49     77.85 o
   0   2  21      165.07      181.63     58.66 o
  -1   3  21       88.42      124.59     96.41 o
   0   3  21        2.38      160.92     59.65 o
  -1   4  21       33.94      -46.20     59.64 o
   0   4  21       23.17       33.45     83.97 o
  -1   5  21      129.28      276.84     73.60 o
   0   5  21      136.55       71.45     97.98 o
 
